# Supplementary material for: Centric diatom diversity in the lower part of the Southern Bug river (Ukraine): the transitional zone at Mykolaiv city
Source: PhytoKeys. 2021 May 20;178:31–69. doi: 10.3897/phytokeys.178.64426 (PMC8159919; doi:10.3897/phytokeys.178.64426)
Supplement: XML Treatment for Melosira varians [file phytokeys.178.64426-treatment2.xml]

<!DOCTYPE tp:taxon-treatment
  PUBLIC "-//TaxonX//DTD Taxonomic Treatment Publishing DTD v0 20100105//EN" "tax-treatment-NSO.dtd">
<tp:taxon-treatment xmlns:tp="http://www.plazi.org/taxpub"><tp:treatment-meta><kwd-group><label>Taxon classification</label><kwd><named-content xmlns:xlink="http://www.w3.org/1999/xlink" content-type="kingdom">Plantae</named-content></kwd><kwd><named-content xmlns:xlink="http://www.w3.org/1999/xlink" content-type="order">Melosirales</named-content></kwd><kwd><named-content xmlns:xlink="http://www.w3.org/1999/xlink" content-type="family">Melosiraceae</named-content></kwd></kwd-group><mixed-citation publication-type="journal"><person-group><name><surname>Bilous</surname><given-names>Olena P.</given-names></name><name><surname>Genkal</surname><given-names>Sergey I.</given-names></name><name><surname>Zimmermann</surname><given-names>Jonas</given-names></name><name><surname>Kusber</surname><given-names>Wolf-Henning</given-names></name><name><surname>Jahn</surname><given-names>Regine</given-names></name></person-group><article-title>Centric diatom diversity in the lower part of the Southern Bug river (Ukraine): the transitional zone at Mykolaiv city</article-title><source>PhytoKeys</source><day>20</day><month>5</month><year>2021</year><volume>178</volume><fpage>31</fpage><lpage>69</lpage><pub-id pub-id-type="doi">10.3897/phytokeys.178.64426</pub-id></mixed-citation></tp:treatment-meta><tp:nomenclature><tp:taxon-name><object-id xmlns:xlink="http://www.w3.org/1999/xlink" content-type="arpha" xlink:type="simple">CD1BB2E3-04B2-5DF3-9ECF-47CA39D59AC4</object-id>
                  <tp:taxon-name-part taxon-name-part-type="genus" reg="Melosira">Melosira</tp:taxon-name-part>
                  <tp:taxon-name-part taxon-name-part-type="species" reg="varians">varians</tp:taxon-name-part>
                </tp:taxon-name><tp:taxon-authority>C. Agardh, Syst. Alg.: 64. 1816.</tp:taxon-authority></tp:nomenclature><tp:treatment-sec sec-type="Synonym" id="SECID0ESEAG"><title>Synonym.</title><p><italic><tp:taxon-name><tp:taxon-name-part taxon-name-part-type="genus" reg="Aulacoseira">Aulacoseira</tp:taxon-name-part> <tp:taxon-name-part taxon-name-part-type="species" reg="varians">varians</tp:taxon-name-part></tp:taxon-name></italic> (C. Agardh) Simonsen.</p></tp:treatment-sec><tp:treatment-sec sec-type="description" id="SECID0EDFAG"><title>Morphological description.</title><p>Frustule is cylindrical, valve flat, 15.7–46.6 μm in diameter with numerous small-scale granules, 5.7–15.5 μm high (Fig. <xref ref-type="fig" rid="F2">2H</xref>).</p></tp:treatment-sec><tp:treatment-sec sec-type="ecology" id="SECID0ENFAG"><title>Ecology.</title><p>Common species for freshwaters in streams and lakes, as well as in slightly brackish waters, oligotrophic, eutrophic to dystrophic or polluted environments (<xref ref-type="bibr" rid="B96">Nardelli et al. 2016</xref>; <xref ref-type="bibr" rid="B57">Hofmann et al. 2018</xref>). Taxon has preferences of alkaline conditions (pH 7‒8.5), with moderate oxygen, regularly found in humid environments, requiring periodically high levels of nitrogen (<xref ref-type="bibr" rid="B115">Soltanpour-Gargari et al. 2011</xref>).</p></tp:treatment-sec><tp:treatment-sec sec-type="distribution" id="SECID0E6FAG"><title>Distribution.</title><p>Valves were found near Mykolaiv city in the Southern Bug River in our previous sampling study (Table <xref ref-type="table" rid="T1">1</xref>; <xref ref-type="bibr" rid="B40">Genkal and Bilous 2015</xref>). In Ukraine, it is known from the Southern Bug and lakes in the basins of the rivers Danube, Dnister, Siverskyi Donets, Desna, Prypiat, Dnipro and its reservoirs and estuary.</p><p>On the global level, it is a widely distributed taxon, known from Europe (i.e. Berlin, Germany, see <xref ref-type="bibr" rid="B35">Geissler and Kies 2003</xref>), Russia (<xref ref-type="bibr" rid="B45">Genkal et al. 2020</xref>), Asia (Iran), North America (Canada, USA), Africa (Egypt, RSA); Adriatic, Aral, Azov, Baltic, Barents, Black, Caspian, Kara, Mediterranean, North and Red Seas, and throughout North America (<xref ref-type="bibr" rid="B118">Stoermer and Julius 2003</xref>). It is also very common in Brazilian waters (<xref ref-type="bibr" rid="B118">Stoermer and Julius 2003</xref>; <xref ref-type="bibr" rid="B125">Tremarin et al. 2009</xref>; <xref ref-type="bibr" rid="B96">Nardelli et al. 2016</xref>).</p></tp:treatment-sec><tp:treatment-sec><!--Section generated to contain objects referenced in tp:taxon-treatment.--><fig id="F2" position="float" orientation="portrait"><object-id xmlns:xlink="http://www.w3.org/1999/xlink" content-type="doi" xlink:type="simple">10.3897/phytokeys.178.64426.figure2</object-id><object-id xmlns:xlink="http://www.w3.org/1999/xlink" content-type="arpha" xlink:type="simple">D6172903-E493-5537-9B77-C6237EA73BB6</object-id><label>Figure 2.</label><caption><p><abbrev xmlns:xlink="http://www.w3.org/1999/xlink" xlink:title="scanning electron microscopy" id="ABBRID0ELAAG" xlink:type="simple">SEM</abbrev> (<bold>A–D, H</bold>) and <abbrev xmlns:xlink="http://www.w3.org/1999/xlink" xlink:title="light microscopy" id="ABBRID0ERAAG" xlink:type="simple">LM</abbrev> (<bold>E–G</bold>) images of species found in the transitional zone at Mykolaiv city: <bold>A–G</bold><italic><tp:taxon-name><tp:taxon-name-part taxon-name-part-type="genus" reg="Melosira">Melosira</tp:taxon-name-part> <tp:taxon-name-part taxon-name-part-type="species" reg="subglobosa">subglobosa</tp:taxon-name-part></tp:taxon-name></italic> (<bold>A, F</bold> girdle views, <bold>B–E, G</bold>, valve views) <bold>H</bold><italic><tp:taxon-name><tp:taxon-name-part taxon-name-part-type="genus" reg="Melosira">Melosira</tp:taxon-name-part> <tp:taxon-name-part taxon-name-part-type="species" reg="varians">varians</tp:taxon-name-part></tp:taxon-name></italic>, partial valve view and girdle view of complete frustule. Scale bars: 10 μm (<bold>A–C, E–H</bold>); 20 μm (<bold>D</bold>).</p></caption><graphic xmlns:xlink="http://www.w3.org/1999/xlink" xlink:href="phytokeys-178-031-g002.jpg" position="float" orientation="portrait" xlink:type="simple" id="oo_545734.jpg"><uri content-type="original_file" xlink:type="simple">https://binary.pensoft.net/fig/545734</uri></graphic></fig><table-wrap id="T1" position="float" orientation="portrait"><label>Table 1.</label><caption><p>Species composition of centric diatoms at the investigated sites near Mykolaiv city in the Southern Bug River in the year 2017 (2013 added for station 2).</p></caption><table id="TID0EFIAK" rules="all"><tbody><tr><th rowspan="2" colspan="1">List of species</th><th rowspan="1" colspan="4">Stations</th></tr><tr><th rowspan="1" colspan="1">1: Upstream Mykolaiv</th><th rowspan="1" colspan="1">2: Mykolaiv (2017)</th><th rowspan="1" colspan="1">2: Mykolaiv (2013)</th><th rowspan="1" colspan="1">3: Downstream Mykolaiv</th></tr><tr><td rowspan="1" colspan="1">
                <italic><tp:taxon-name><tp:taxon-name-part taxon-name-part-type="genus" reg="Actinocyclus">Actinocyclus</tp:taxon-name-part> <tp:taxon-name-part taxon-name-part-type="species" reg="normanii">normanii</tp:taxon-name-part></tp:taxon-name></italic>
              </td><td rowspan="1" colspan="1">+</td><td rowspan="1" colspan="1">+</td><td rowspan="1" colspan="1"/><td rowspan="1" colspan="1">+</td></tr><tr><td rowspan="1" colspan="1">
                <italic><tp:taxon-name><tp:taxon-name-part taxon-name-part-type="genus" reg="Aulacoseira">Aulacoseira</tp:taxon-name-part> <tp:taxon-name-part taxon-name-part-type="species" reg="islandica">islandica</tp:taxon-name-part></tp:taxon-name></italic>
              </td><td rowspan="1" colspan="1">+</td><td rowspan="1" colspan="1">+</td><td rowspan="1" colspan="1"/><td rowspan="1" colspan="1">+</td></tr><tr><td rowspan="1" colspan="1">
                <italic><tp:taxon-name><tp:taxon-name-part taxon-name-part-type="genus" reg="Aulacoseira">Aulacoseira</tp:taxon-name-part> <tp:taxon-name-part taxon-name-part-type="species" reg="nivalis">nivalis</tp:taxon-name-part></tp:taxon-name></italic>
              </td><td rowspan="1" colspan="1">+</td><td rowspan="1" colspan="1">+</td><td rowspan="1" colspan="1"/><td rowspan="1" colspan="1">+</td></tr><tr><td rowspan="1" colspan="1">
                <italic><tp:taxon-name><tp:taxon-name-part taxon-name-part-type="genus" reg="Aulacoseira">Aulacoseira</tp:taxon-name-part> <tp:taxon-name-part taxon-name-part-type="species" reg="subarctica">subarctica</tp:taxon-name-part></tp:taxon-name></italic>
              </td><td rowspan="1" colspan="1"/><td rowspan="1" colspan="1">+</td><td rowspan="1" colspan="1">+</td><td rowspan="1" colspan="1"/></tr><tr><td rowspan="1" colspan="1">
                <italic><tp:taxon-name><tp:taxon-name-part taxon-name-part-type="genus" reg="Conticribra">Conticribra</tp:taxon-name-part> <tp:taxon-name-part taxon-name-part-type="species" reg="weissflogii">weissflogii</tp:taxon-name-part></tp:taxon-name></italic>
              </td><td rowspan="1" colspan="1"/><td rowspan="1" colspan="1">+</td><td rowspan="1" colspan="1">+</td><td rowspan="1" colspan="1"/></tr><tr><td rowspan="1" colspan="1">
                <italic><tp:taxon-name><tp:taxon-name-part taxon-name-part-type="genus" reg="Cyclostephanos">Cyclostephanos</tp:taxon-name-part> <tp:taxon-name-part taxon-name-part-type="species" reg="dubius">dubius</tp:taxon-name-part></tp:taxon-name></italic>
              </td><td rowspan="1" colspan="1">+</td><td rowspan="1" colspan="1">+</td><td rowspan="1" colspan="1">+</td><td rowspan="1" colspan="1"/></tr><tr><td rowspan="1" colspan="1">
                <italic><tp:taxon-name><tp:taxon-name-part taxon-name-part-type="genus" reg="Cyclostephanos">Cyclostephanos</tp:taxon-name-part> <tp:taxon-name-part taxon-name-part-type="species" reg="invisitatus">invisitatus</tp:taxon-name-part></tp:taxon-name></italic>
              </td><td rowspan="1" colspan="1"/><td rowspan="1" colspan="1">+</td><td rowspan="1" colspan="1">+</td><td rowspan="1" colspan="1">+</td></tr><tr><td rowspan="1" colspan="1">
                <tp:taxon-name><tp:taxon-name-part taxon-name-part-type="genus" reg="Cyclotella">Cyclotella</tp:taxon-name-part> <tp:taxon-name-part taxon-name-part-type="species" reg="atomus">atomus</tp:taxon-name-part> <tp:taxon-name-part taxon-name-part-type="infraspecific-rank">var.</tp:taxon-name-part> <tp:taxon-name-part taxon-name-part-type="variety" reg="atomus">atomus</tp:taxon-name-part></tp:taxon-name>
              </td><td rowspan="1" colspan="1">+</td><td rowspan="1" colspan="1">+</td><td rowspan="1" colspan="1">+</td><td rowspan="1" colspan="1">+</td></tr><tr><td rowspan="1" colspan="1">
                <tp:taxon-name><tp:taxon-name-part taxon-name-part-type="genus" reg="Cyclotella">Cyclotella</tp:taxon-name-part> <tp:taxon-name-part taxon-name-part-type="species" reg="atomus">atomus</tp:taxon-name-part> <tp:taxon-name-part taxon-name-part-type="infraspecific-rank">var.</tp:taxon-name-part> <tp:taxon-name-part taxon-name-part-type="variety" reg="gracilis">gracilis</tp:taxon-name-part></tp:taxon-name>
              </td><td rowspan="1" colspan="1">+</td><td rowspan="1" colspan="1">+</td><td rowspan="1" colspan="1"/><td rowspan="1" colspan="1">+</td></tr><tr><td rowspan="1" colspan="1">
                <italic><tp:taxon-name><tp:taxon-name-part taxon-name-part-type="genus" reg="Cyclotella">Cyclotella</tp:taxon-name-part> <tp:taxon-name-part taxon-name-part-type="species" reg="choctawhatcheeana">choctawhatcheeana</tp:taxon-name-part></tp:taxon-name></italic>
              </td><td rowspan="1" colspan="1"/><td rowspan="1" colspan="1">+</td><td rowspan="1" colspan="1">+</td><td rowspan="1" colspan="1">+</td></tr><tr><td rowspan="1" colspan="1">
                <italic><tp:taxon-name><tp:taxon-name-part taxon-name-part-type="genus" reg="Cyclotella">Cyclotella</tp:taxon-name-part> <tp:taxon-name-part taxon-name-part-type="species" reg="cryptica">cryptica</tp:taxon-name-part></tp:taxon-name></italic>
              </td><td rowspan="1" colspan="1"/><td rowspan="1" colspan="1"/><td rowspan="1" colspan="1"/><td rowspan="1" colspan="1">+</td></tr><tr><td rowspan="1" colspan="1">
                <italic><tp:taxon-name><tp:taxon-name-part taxon-name-part-type="genus" reg="Cyclotella">Cyclotella</tp:taxon-name-part> <tp:taxon-name-part taxon-name-part-type="species" reg="marina">marina</tp:taxon-name-part></tp:taxon-name></italic>
              </td><td rowspan="1" colspan="1">+</td><td rowspan="1" colspan="1">+</td><td rowspan="1" colspan="1"/><td rowspan="1" colspan="1">+</td></tr><tr><td rowspan="1" colspan="1">
                <italic><tp:taxon-name><tp:taxon-name-part taxon-name-part-type="genus" reg="Cyclotella">Cyclotella</tp:taxon-name-part> <tp:taxon-name-part taxon-name-part-type="species" reg="meduanae">meduanae</tp:taxon-name-part></tp:taxon-name></italic>
              </td><td rowspan="1" colspan="1"/><td rowspan="1" colspan="1">+</td><td rowspan="1" colspan="1">+</td><td rowspan="1" colspan="1">+</td></tr><tr><td rowspan="1" colspan="1">
                <italic><tp:taxon-name><tp:taxon-name-part taxon-name-part-type="genus" reg="Cyclotella">Cyclotella</tp:taxon-name-part> <tp:taxon-name-part taxon-name-part-type="species" reg="meneghiniana">meneghiniana</tp:taxon-name-part></tp:taxon-name></italic>
              </td><td rowspan="1" colspan="1">+</td><td rowspan="1" colspan="1">+</td><td rowspan="1" colspan="1">+</td><td rowspan="1" colspan="1">+</td></tr><tr><td rowspan="1" colspan="1">
                <italic><tp:taxon-name><tp:taxon-name-part taxon-name-part-type="genus" reg="Melosira">Melosira</tp:taxon-name-part> <tp:taxon-name-part taxon-name-part-type="species" reg="subglobosa">subglobosa</tp:taxon-name-part></tp:taxon-name></italic>
              </td><td rowspan="1" colspan="1"/><td rowspan="1" colspan="1">+</td><td rowspan="1" colspan="1">+*</td><td rowspan="1" colspan="1"/></tr><tr><td rowspan="1" colspan="1">
                <italic><tp:taxon-name><tp:taxon-name-part taxon-name-part-type="genus" reg="Melosira">Melosira</tp:taxon-name-part> <tp:taxon-name-part taxon-name-part-type="species" reg="varians">varians</tp:taxon-name-part></tp:taxon-name></italic>
              </td><td rowspan="1" colspan="1"/><td rowspan="1" colspan="1"/><td rowspan="1" colspan="1">+</td><td rowspan="1" colspan="1"/></tr><tr><td rowspan="1" colspan="1">
                <italic><tp:taxon-name><tp:taxon-name-part taxon-name-part-type="genus" reg="Minidiscus">Minidiscus</tp:taxon-name-part> <tp:taxon-name-part taxon-name-part-type="species" reg="proschkinae">proschkinae</tp:taxon-name-part></tp:taxon-name></italic>
              </td><td rowspan="1" colspan="1"/><td rowspan="1" colspan="1">+</td><td rowspan="1" colspan="1"/><td rowspan="1" colspan="1">+</td></tr><tr><td rowspan="1" colspan="1">
                <italic><tp:taxon-name><tp:taxon-name-part taxon-name-part-type="genus" reg="Pleurosira">Pleurosira</tp:taxon-name-part> <tp:taxon-name-part taxon-name-part-type="species" reg="laevis">laevis</tp:taxon-name-part></tp:taxon-name></italic>
              </td><td rowspan="1" colspan="1"/><td rowspan="1" colspan="1">+</td><td rowspan="1" colspan="1"/><td rowspan="1" colspan="1">+</td></tr><tr><td rowspan="1" colspan="1">
                <italic><tp:taxon-name><tp:taxon-name-part taxon-name-part-type="genus" reg="Skeletonema">Skeletonema</tp:taxon-name-part> <tp:taxon-name-part taxon-name-part-type="species" reg="subsalsum">subsalsum</tp:taxon-name-part></tp:taxon-name></italic>
              </td><td rowspan="1" colspan="1"/><td rowspan="1" colspan="1">+</td><td rowspan="1" colspan="1">+</td><td rowspan="1" colspan="1"/></tr><tr><td rowspan="1" colspan="1">
                <italic><tp:taxon-name><tp:taxon-name-part taxon-name-part-type="genus" reg="Stephanodiscus">Stephanodiscus</tp:taxon-name-part> <tp:taxon-name-part taxon-name-part-type="species" reg="hantzschii">hantzschii</tp:taxon-name-part></tp:taxon-name></italic>
              </td><td rowspan="1" colspan="1">+</td><td rowspan="1" colspan="1">+</td><td rowspan="1" colspan="1">+</td><td rowspan="1" colspan="1">+</td></tr><tr><td rowspan="1" colspan="1">
                <italic><tp:taxon-name><tp:taxon-name-part taxon-name-part-type="genus" reg="Stephanodiscus">Stephanodiscus</tp:taxon-name-part> <tp:taxon-name-part taxon-name-part-type="species" reg="makarovae">makarovae</tp:taxon-name-part></tp:taxon-name></italic>
              </td><td rowspan="1" colspan="1"/><td rowspan="1" colspan="1"/><td rowspan="1" colspan="1"/><td rowspan="1" colspan="1">+</td></tr><tr><td rowspan="1" colspan="1">
                <italic><tp:taxon-name><tp:taxon-name-part taxon-name-part-type="genus" reg="Stephanodiscus">Stephanodiscus</tp:taxon-name-part> <tp:taxon-name-part taxon-name-part-type="species" reg="minutulus">minutulus</tp:taxon-name-part></tp:taxon-name></italic>
              </td><td rowspan="1" colspan="1"/><td rowspan="1" colspan="1">+</td><td rowspan="1" colspan="1">+</td><td rowspan="1" colspan="1">+</td></tr><tr><td rowspan="1" colspan="1">
                <italic><tp:taxon-name><tp:taxon-name-part taxon-name-part-type="genus" reg="Thalassiosira">Thalassiosira</tp:taxon-name-part> <tp:taxon-name-part taxon-name-part-type="species" reg="faurii">faurii</tp:taxon-name-part></tp:taxon-name></italic>
              </td><td rowspan="1" colspan="1"/><td rowspan="1" colspan="1">+</td><td rowspan="1" colspan="1">+</td><td rowspan="1" colspan="1"/></tr><tr><td rowspan="1" colspan="1">
                <italic><tp:taxon-name><tp:taxon-name-part taxon-name-part-type="genus" reg="Thalassiosira">Thalassiosira</tp:taxon-name-part> <tp:taxon-name-part taxon-name-part-type="species" reg="incerta">incerta</tp:taxon-name-part></tp:taxon-name></italic>
              </td><td rowspan="1" colspan="1">+</td><td rowspan="1" colspan="1">+</td><td rowspan="1" colspan="1">+</td><td rowspan="1" colspan="1"/></tr><tr><td rowspan="1" colspan="1">Taxa (number)</td><td rowspan="1" colspan="1">10</td><td rowspan="1" colspan="1">21</td><td rowspan="1" colspan="1">15</td><td rowspan="1" colspan="1">16</td></tr></tbody></table><table-wrap-foot><fn><p>* in the publication of sampling research from 2013 (<xref ref-type="bibr" rid="B40">Genkal and Bilous 2015</xref>), this species was identified as <italic><tp:taxon-name><tp:taxon-name-part taxon-name-part-type="genus" reg="Melosira">Melosira</tp:taxon-name-part> <tp:taxon-name-part taxon-name-part-type="species" reg="nummuloides">nummuloides</tp:taxon-name-part></tp:taxon-name></italic> C. Agardh, however, <xref ref-type="bibr" rid="B62">Houk et al. (2017)</xref> provided evidence that the correct species name should be <italic><tp:taxon-name><tp:taxon-name-part taxon-name-part-type="genus" reg="Melosira">Melosira</tp:taxon-name-part> <tp:taxon-name-part taxon-name-part-type="species" reg="subglobosa">subglobosa</tp:taxon-name-part></tp:taxon-name></italic>.</p></fn></table-wrap-foot></table-wrap></tp:treatment-sec><ref-list><ref id="B96"><mixed-citation xmlns:xlink="http://www.w3.org/1999/xlink" xlink:type="simple"><person-group><name name-style="western"><surname>Nardelli</surname><given-names>MS</given-names></name><name name-style="western"><surname>Tremarin</surname><given-names>PI</given-names></name><name name-style="western"><surname>Ludwig</surname><given-names>TA</given-names></name><name name-style="western"><surname>Bueno</surname><given-names>NC</given-names></name></person-group> (<year>2016</year>) <italic><tp:taxon-name><tp:taxon-name-part taxon-name-part-type="genus">Melosira</tp:taxon-name-part></tp:taxon-name></italic> (Diatomeae) taxa from the Iguaçu River in southern Brazil. Biota Neotropica 16(4): e20160249. <ext-link xlink:type="simple" ext-link-type="doi" xlink:href="10.1590/1676-0611-bn-2016-0249">https://doi.org/10.1590/1676-0611-bn-2016-0249</ext-link></mixed-citation></ref><ref id="B57"><mixed-citation xmlns:xlink="http://www.w3.org/1999/xlink" xlink:type="simple"><person-group><name name-style="western"><surname>Hofmann</surname><given-names>G</given-names></name><name name-style="western"><surname>Lange-Bertalot</surname><given-names>H</given-names></name><name name-style="western"><surname>Werum</surname><given-names>M</given-names></name><name name-style="western"><surname>Klee</surname><given-names>R unter Mitarbeit von König C</given-names></name><name name-style="western"><surname>Kusber</surname><given-names>W-H</given-names></name><name name-style="western"><surname>Metzeltin</surname><given-names>D</given-names></name><name name-style="western"><surname>Reichardt</surname><given-names>E</given-names></name></person-group> (<year>2018</year>) <article-title>Rote Liste und Gesamtartenliste der limnischen Kieselalgen (<tp:taxon-name><tp:taxon-name-part taxon-name-part-type="phylum">Bacillariophyta</tp:taxon-name-part></tp:taxon-name>) Deutschlands.</article-title> In: <person-group><name name-style="western"><surname>Metzing</surname><given-names>D</given-names></name><name name-style="western"><surname>Hofbauer</surname><given-names>NL</given-names></name><name name-style="western"><surname>Hajek</surname><given-names>GM</given-names></name></person-group> (<role>Eds</role>) <issue-title>Rote Liste gefährdeter Tiere, Pflanzen und Pilze Deutschlands.</issue-title><source>Band 7: Pflanzen. Landwirtschaftsverlag, Münster, Naturschutz und Biologische Vielfalt 70(7)</source>, <fpage>601</fpage>–<lpage>708</lpage>.</mixed-citation></ref><ref id="B115"><mixed-citation xmlns:xlink="http://www.w3.org/1999/xlink" xlink:type="simple"><person-group><name name-style="western"><surname>Soltanpour-Gargari</surname><given-names>A</given-names></name><name name-style="western"><surname>Lodenius</surname><given-names>M</given-names></name><name name-style="western"><surname>Hinz</surname><given-names>F</given-names></name></person-group> (<year>2011</year>) <article-title>Epilithic diatoms (<tp:taxon-name><tp:taxon-name-part taxon-name-part-type="genus">Bacillariophyceae</tp:taxon-name-part></tp:taxon-name>) from streams in Ramsar, Iran.</article-title><source>Acta Botanica Croatica</source><volume>70</volume>(<issue>2</issue>): <fpage>167</fpage>–<lpage>190</lpage>. <ext-link xlink:type="simple" ext-link-type="doi" xlink:href="10.2478/v10184-010-0006-5">https://doi.org/10.2478/v10184-010-0006-5</ext-link></mixed-citation></ref><ref id="B40"><mixed-citation xmlns:xlink="http://www.w3.org/1999/xlink" xlink:type="simple"><person-group><name name-style="western"><surname>Genkal</surname><given-names>SI</given-names></name><name name-style="western"><surname>Bilous</surname><given-names>OP</given-names></name></person-group> (<year>2015</year>) <article-title>Centric Diatoms (<tp:taxon-name>Centrophyceae</tp:taxon-name>) of the Lower Portion of the Southern Bug River (Ukraine).</article-title><source>International Journal on <tp:taxon-name><tp:taxon-name-part taxon-name-part-type="above-genus">Algae</tp:taxon-name-part></tp:taxon-name></source><volume>17</volume>(<issue>4</issue>): <fpage>339</fpage>–<lpage>350</lpage>. <ext-link xlink:type="simple" ext-link-type="doi" xlink:href="10.1615/InterJAlgae.v17.i4.20">https://doi.org/10.1615/InterJAlgae.v17.i4.20</ext-link></mixed-citation></ref><ref id="B62"><mixed-citation xmlns:xlink="http://www.w3.org/1999/xlink" xlink:type="simple"><person-group><name name-style="western"><surname>Houk</surname><given-names>V</given-names></name><name name-style="western"><surname>Klee</surname><given-names>R</given-names></name><name name-style="western"><surname>Tanaka</surname><given-names>H</given-names></name></person-group> (<year>2017</year>) Atlas of freshwater centric diatoms with a brief key and descriptions, Second emended edition of Part I and II. <tp:taxon-name><tp:taxon-name-part taxon-name-part-type="genus">Melosiraceae</tp:taxon-name-part></tp:taxon-name>, <tp:taxon-name><tp:taxon-name-part taxon-name-part-type="family">Orthoseiraceae</tp:taxon-name-part></tp:taxon-name>, <tp:taxon-name><tp:taxon-name-part taxon-name-part-type="family">Paraliaceae</tp:taxon-name-part></tp:taxon-name> and <tp:taxon-name><tp:taxon-name-part taxon-name-part-type="genus">Aulacoseiraceae</tp:taxon-name-part></tp:taxon-name>. Fottea 17(Suppl.): 1–616.</mixed-citation></ref><ref id="B35"><mixed-citation xmlns:xlink="http://www.w3.org/1999/xlink" xlink:type="simple"><person-group><name name-style="western"><surname>Geissler</surname><given-names>U</given-names></name><name name-style="western"><surname>Kies</surname><given-names>L</given-names></name></person-group> (<year>2003</year>) <article-title>Artendiversität und Veränderungen in der Algenflora zweier städtischer Ballungsgebiete Deutschlands: Berlin und Hamburg (Diversity and dynamics of the freshwater algal flora in two urban areas of Germany: Berlin and Hamburg). Nova Hedwigia.</article-title><source>Beiheft</source><volume>126</volume>: <fpage>1</fpage>–<lpage>777</lpage>.</mixed-citation></ref><ref id="B45"><mixed-citation xmlns:xlink="http://www.w3.org/1999/xlink" xlink:type="simple"><person-group><name name-style="western"><surname>Genkal</surname><given-names>SI</given-names></name><name name-style="western"><surname>Kulikovskiy</surname><given-names>MS</given-names></name><name name-style="western"><surname>Kuznetsova</surname><given-names>IV</given-names></name></person-group> (<year>2020</year>) <source>Modern freshwater centric diatom algae in Russia [Sovremennye presnovodnye centricheskie diatomovye vodorosli Rossii].</source><publisher-name>Filigran</publisher-name>, <publisher-loc>Yaroslavl</publisher-loc>, <size units="page">433 pp</size>.</mixed-citation></ref><ref id="B118"><mixed-citation xmlns:xlink="http://www.w3.org/1999/xlink" xlink:type="simple"><person-group><name name-style="western"><surname>Stoermer</surname><given-names>EF</given-names></name><name name-style="western"><surname>Julius</surname><given-names>ML</given-names></name></person-group> (<year>2003</year>) <article-title>Centric diatoms.</article-title> In: <person-group><name name-style="western"><surname>Wehr</surname><given-names>JD</given-names></name><name name-style="western"><surname>Sheath</surname><given-names>RG</given-names></name></person-group> (<role>Eds</role>) <issue-title>Freshwater algae of North America: ecology and classification.</issue-title><source>San Diego, Academic Press</source>, <fpage>559</fpage>–<lpage>594</lpage>. <ext-link xlink:type="simple" ext-link-type="doi" xlink:href="10.1016/B978-012741550-5/50016-7">https://doi.org/10.1016/B978-012741550-5/50016-7</ext-link></mixed-citation></ref><ref id="B125"><mixed-citation xmlns:xlink="http://www.w3.org/1999/xlink" xlink:type="simple"><person-group><name name-style="western"><surname>Tremarin</surname><given-names>PI</given-names></name><name name-style="western"><surname>Freire</surname><given-names>EG</given-names></name><name name-style="western"><surname>Bertolli</surname><given-names>LM</given-names></name><name name-style="western"><surname>Ludwig</surname><given-names>TAV</given-names></name></person-group> (<year>2009</year>) <article-title>Catálogo das diatomáceas (<tp:taxon-name><tp:taxon-name-part taxon-name-part-type="phylum">Ochrophyta</tp:taxon-name-part></tp:taxon-name>-Diatomeae) continentais do estado do Paraná. Iheringia.</article-title><source>Série Botânica</source><volume>64</volume>: <fpage>79</fpage>–<lpage>107</lpage>. <ext-link xlink:type="simple" ext-link-type="uri" xlink:href="https://isb.emnuvens.com.br/iheringia/article/view/123/130">https://isb.emnuvens.com.br/iheringia/article/view/123/130</ext-link></mixed-citation></ref></ref-list></tp:taxon-treatment>
