# Supplementary material for: Centric diatom diversity in the lower part of the Southern Bug river (Ukraine): the transitional zone at Mykolaiv city
Source: PhytoKeys. 2021 May 20;178:31–69. doi: 10.3897/phytokeys.178.64426 (PMC8159919; doi:10.3897/phytokeys.178.64426)
Supplement: XML Treatment for Actinocyclus normanii [file phytokeys.178.64426-treatment6.xml]

<!DOCTYPE tp:taxon-treatment
  PUBLIC "-//TaxonX//DTD Taxonomic Treatment Publishing DTD v0 20100105//EN" "tax-treatment-NSO.dtd">
<tp:taxon-treatment xmlns:tp="http://www.plazi.org/taxpub"><tp:treatment-meta><kwd-group><label>Taxon classification</label><kwd><named-content xmlns:xlink="http://www.w3.org/1999/xlink" content-type="kingdom">Plantae</named-content></kwd><kwd><named-content xmlns:xlink="http://www.w3.org/1999/xlink" content-type="order">Coscinodiscales</named-content></kwd><kwd><named-content xmlns:xlink="http://www.w3.org/1999/xlink" content-type="family">Hemidiscaceae</named-content></kwd></kwd-group><mixed-citation publication-type="journal"><person-group><name><surname>Bilous</surname><given-names>Olena P.</given-names></name><name><surname>Genkal</surname><given-names>Sergey I.</given-names></name><name><surname>Zimmermann</surname><given-names>Jonas</given-names></name><name><surname>Kusber</surname><given-names>Wolf-Henning</given-names></name><name><surname>Jahn</surname><given-names>Regine</given-names></name></person-group><article-title>Centric diatom diversity in the lower part of the Southern Bug river (Ukraine): the transitional zone at Mykolaiv city</article-title><source>PhytoKeys</source><day>20</day><month>5</month><year>2021</year><volume>178</volume><fpage>31</fpage><lpage>69</lpage><pub-id pub-id-type="doi">10.3897/phytokeys.178.64426</pub-id></mixed-citation></tp:treatment-meta><tp:nomenclature><tp:taxon-name><object-id xmlns:xlink="http://www.w3.org/1999/xlink" content-type="arpha" xlink:type="simple">195F3D4A-4BC6-5BCE-BA57-9BCA1C204527</object-id>
                  <tp:taxon-name-part taxon-name-part-type="genus" reg="Actinocyclus">Actinocyclus</tp:taxon-name-part>
                  <tp:taxon-name-part taxon-name-part-type="species" reg="normanii">normanii</tp:taxon-name-part>
                </tp:taxon-name><tp:taxon-authority>(W. Greg.) Hust. in Abh. Naturwiss. Vereine Bremen 34 (3): 218, pl. 1, figs 5, 6. 1957.</tp:taxon-authority></tp:nomenclature><tp:treatment-sec sec-type="Basionym" id="SECID0EF3AG"><title>Basionym.</title><p><italic><tp:taxon-name><tp:taxon-name-part taxon-name-part-type="genus" reg="Coscinodiscus">Coscinodiscus</tp:taxon-name-part> <tp:taxon-name-part taxon-name-part-type="species" reg="normanii">normanii</tp:taxon-name-part></tp:taxon-name></italic> W. Greg. in Grev., Quart. J. Microsc. Sci. 7: 80, pl. 6, fig. 3. 1859.</p></tp:treatment-sec><tp:treatment-sec sec-type="Synonyms" id="SECID0EW3AG"><title>Synonyms.</title><p><italic><tp:taxon-name><tp:taxon-name-part taxon-name-part-type="genus" reg="Coscinodiscus">Coscinodiscus</tp:taxon-name-part> <tp:taxon-name-part taxon-name-part-type="species" reg="curvatulus">curvatulus</tp:taxon-name-part></tp:taxon-name></italic> Grunow, <italic><tp:taxon-name><tp:taxon-name-part taxon-name-part-type="genus" reg="Coscinodiscus">C.</tp:taxon-name-part> <tp:taxon-name-part taxon-name-part-type="species" reg="fasciculatus">fasciculatus</tp:taxon-name-part></tp:taxon-name></italic> A.W.F. Schmidt, <italic><tp:taxon-name><tp:taxon-name-part taxon-name-part-type="genus" reg="Coscinodiscus">C.</tp:taxon-name-part> <tp:taxon-name-part taxon-name-part-type="species" reg="normannicus">normannicus</tp:taxon-name-part></tp:taxon-name></italic> W. Greg., <tp:taxon-name><tp:taxon-name-part taxon-name-part-type="genus" reg="Actinocyclus">A.</tp:taxon-name-part> <tp:taxon-name-part taxon-name-part-type="species" reg="normanii">normanii</tp:taxon-name-part> <tp:taxon-name-part taxon-name-part-type="infraspecific-rank">f.</tp:taxon-name-part> <tp:taxon-name-part taxon-name-part-type="form" reg="subsalsus">subsalsus</tp:taxon-name-part></tp:taxon-name> (Juhlin-Dannfelt) Hustedt</p></tp:treatment-sec><tp:treatment-sec sec-type="description" id="SECID0EO5AG"><title>Morphological description.</title><p>The frustule is drum-shaped, the valve is flat or slightly concave or convex (Fig. <xref ref-type="fig" rid="F3">3D–H</xref>). Valve diameter 13.6–26.2 μm, height 3.4–5.2 μm. Areolae are arranged into sectors. The external openings of the process (4–6) are clearly visible on the curved outer surface the mantle (Fig. <xref ref-type="fig" rid="F3">3F, H</xref>). The pseudonodulus is located above the openings of the rimoportulae, it has a slight depression.</p><p>According to <xref ref-type="bibr" rid="B55">Hasle (1977)</xref>, there are no significant taxonomic differences between <tp:taxon-name><tp:taxon-name-part taxon-name-part-type="genus" reg="Actinocyclus">A.</tp:taxon-name-part> <tp:taxon-name-part taxon-name-part-type="species" reg="normanii">normanii</tp:taxon-name-part> <tp:taxon-name-part taxon-name-part-type="infraspecific-rank">f.</tp:taxon-name-part> <tp:taxon-name-part taxon-name-part-type="form" reg="subsalsus">subsalsus</tp:taxon-name-part></tp:taxon-name> and the nominate form (the ranges of valve diameters coincide), but there may be ecological preferences. <xref ref-type="bibr" rid="B75">Krammer and Lange-Bertalot (2000)</xref> did not identify forms, but gave so-called morphotypes that do not have a rank in nomenclature and, according to their data, in the <italic><tp:taxon-name><tp:taxon-name-part taxon-name-part-type="genus" reg="Actinocyclus">A.</tp:taxon-name-part> <tp:taxon-name-part taxon-name-part-type="species" reg="normanii">normanii</tp:taxon-name-part></tp:taxon-name></italic> population from the Rhine region, a continuous range of forms was observed during the life cycle. <xref ref-type="bibr" rid="B74">Kozyrenko et al. (2008)</xref> synonymized <tp:taxon-name><tp:taxon-name-part taxon-name-part-type="genus" reg="Actinocyclus">A.</tp:taxon-name-part> <tp:taxon-name-part taxon-name-part-type="species" reg="normanii">normanii</tp:taxon-name-part> <tp:taxon-name-part taxon-name-part-type="infraspecific-rank">f.</tp:taxon-name-part> <tp:taxon-name-part taxon-name-part-type="form" reg="subsalsus">subsalsus</tp:taxon-name-part></tp:taxon-name> with the nominate form and we adhere to their point of view.</p></tp:treatment-sec><tp:treatment-sec sec-type="ecology" id="SECID0EXABG"><title>Ecology.</title><p>Cosmopolitan, planktonic and phytobenthic, alkalibiontic and halophytic species, occurring in brackish inland waters influenced by anthropogenic nutrients and salts, waters with moderate to high conductivity (222–918 μS/cm), pH ranges from 7.8–8.6, at a water temperature between 8.0–25.7 °C and may serve as indicator of nutrient-rich habitats and polluted waters (<xref ref-type="bibr" rid="B22">Christie 2014</xref>; <xref ref-type="bibr" rid="B131">Vidaković et al. 2016</xref>).</p></tp:treatment-sec><tp:treatment-sec sec-type="distribution" id="SECID0EFBBG"><title>Distribution.</title><p><italic><tp:taxon-name><tp:taxon-name-part taxon-name-part-type="genus" reg="Actinocyclus">Actinocyclus</tp:taxon-name-part> <tp:taxon-name-part taxon-name-part-type="species" reg="normanii">normanii</tp:taxon-name-part></tp:taxon-name></italic> is found sporadically in epilithic benthic samples from the the Southern Bug River at the three investigated stations (Table <xref ref-type="table" rid="T1">1</xref>). It has previously been recorded for Ukrainian water bodies, especially for the Steppe zone noted in the monograph (<xref ref-type="bibr" rid="B127">Tsarenko et al. 2009</xref>) and for the Dnipro-Bug Estuary in particular (<xref ref-type="bibr" rid="B132">Vladimirova 1971</xref>; Zhukinskiy et al. 1989). It may travel upstream with highly mineralized waters from the estuary and appear near Mykolaiv City.</p><p>Upstream occurrences have been documented for <tp:taxon-name><tp:taxon-name-part taxon-name-part-type="genus" reg="Actinocyclus">Actinocyclus</tp:taxon-name-part> <tp:taxon-name-part taxon-name-part-type="species" reg="normanii">normanii</tp:taxon-name-part> <tp:taxon-name-part taxon-name-part-type="infraspecific-rank">f.</tp:taxon-name-part> <tp:taxon-name-part taxon-name-part-type="form" reg="subsalsus">subsalsus</tp:taxon-name-part></tp:taxon-name> for Germany. According to diatom core analyses, this taxon reached the River Havel around 1900 (<xref ref-type="bibr" rid="B110">Schönfelder 1997</xref>). It was missing in Berlin (which is situated more than 200 km inland from the North and Baltic Seas) in the 1830s–1850s (Jahn and Kusber, unpubl. data from the Ehrenberg collection at BHUPM) but occurred in recent samples at the beginning of the 20<sup>th</sup> century (<xref ref-type="bibr" rid="B71">Kolbe 1925</xref>; <xref ref-type="bibr" rid="B35">Geissler and Kies 2003</xref>) where it became an established part of the flora (<xref ref-type="bibr" rid="B35">Geissler and Kies 2003</xref>; <xref ref-type="bibr" rid="B36">Geissler et al. 2006</xref>). It was discussed by <xref ref-type="bibr" rid="B110">Schönfelder (1997)</xref> that a prerequisite for naturalisation might be the anthropogenically induced increase of salinity over the minimum value of salt tolerance. In other inland waters, e.g in the Czech Republic, the taxon occurred but did not establish (<xref ref-type="bibr" rid="B31">Fránková-Kozáková et al. 2007</xref>).</p><p>Additionally, it is a widely distributed species occurring in Europe, North and South America, the islands of the Atlantic Ocean, Africa, Asia, Australia, and New Zealand (<xref ref-type="bibr" rid="B48">Guiry and Guiry 2021</xref>). However, the species was considered invasive for Russia (see Kaštovský 2010; <xref ref-type="bibr" rid="B73">Korneva 2014</xref>) but was not included in the Handbook of alien species in Europe, outcome of the DAISIE (Delivering Alien Invasive Species Inventories for Europe) project (<xref ref-type="bibr" rid="B52">Handbook of alien species in Europe DAISIE 2009</xref>).</p></tp:treatment-sec><tp:treatment-sec><!--Section generated to contain objects referenced in tp:taxon-treatment.--><fig id="F3" position="float" orientation="portrait"><object-id xmlns:xlink="http://www.w3.org/1999/xlink" content-type="doi" xlink:type="simple">10.3897/phytokeys.178.64426.figure3</object-id><object-id xmlns:xlink="http://www.w3.org/1999/xlink" content-type="arpha" xlink:type="simple">0AD6391C-D78F-5ACD-9CA4-CD0A7C0CE925</object-id><label>Figure 3.</label><caption><p><abbrev xmlns:xlink="http://www.w3.org/1999/xlink" xlink:title="light microscopy" id="ABBRID0E5LAG" xlink:type="simple">LM</abbrev> (<bold>A,B</bold>) and <abbrev xmlns:xlink="http://www.w3.org/1999/xlink" xlink:title="scanning electron microscopy" id="ABBRID0EEMAG" xlink:type="simple">SEM</abbrev> (<bold>C–H</bold>) images of species found in the transitional zone at Mykolaiv city: <bold>A</bold><italic><tp:taxon-name><tp:taxon-name-part taxon-name-part-type="genus" reg="Aulacoseira">Aulacoseira</tp:taxon-name-part> <tp:taxon-name-part taxon-name-part-type="species" reg="islandica">islandica</tp:taxon-name-part></tp:taxon-name></italic>, valve view <bold>B</bold><italic><tp:taxon-name><tp:taxon-name-part taxon-name-part-type="genus" reg="Aulacoseira">Aulacoseira</tp:taxon-name-part> <tp:taxon-name-part taxon-name-part-type="species" reg="nivalis">nivalis</tp:taxon-name-part></tp:taxon-name></italic>, valve view <bold>C</bold><italic><tp:taxon-name><tp:taxon-name-part taxon-name-part-type="genus" reg="Aulacoseira">Aulacoseira</tp:taxon-name-part> <tp:taxon-name-part taxon-name-part-type="species" reg="subarctica">subarctica</tp:taxon-name-part></tp:taxon-name></italic>, girdle view of complete frustule <bold>D–H</bold><italic><tp:taxon-name><tp:taxon-name-part taxon-name-part-type="genus" reg="Actinocyclus">Actinocyclus</tp:taxon-name-part> <tp:taxon-name-part taxon-name-part-type="species" reg="normanii">normanii</tp:taxon-name-part></tp:taxon-name></italic> valve view (<bold>D</bold> pseudonodulus shown with arrow, <bold>E, G</bold>) and girdle view (<bold>H, F</bold>). Scale bars: 10 μm.</p></caption><graphic xmlns:xlink="http://www.w3.org/1999/xlink" xlink:href="phytokeys-178-031-g003.jpg" position="float" orientation="portrait" xlink:type="simple" id="oo_545735.jpg"><uri content-type="original_file" xlink:type="simple">https://binary.pensoft.net/fig/545735</uri></graphic></fig><table-wrap id="T1" position="float" orientation="portrait"><label>Table 1.</label><caption><p>Species composition of centric diatoms at the investigated sites near Mykolaiv city in the Southern Bug River in the year 2017 (2013 added for station 2).</p></caption><table id="TID0EFIAK" rules="all"><tbody><tr><th rowspan="2" colspan="1">List of species</th><th rowspan="1" colspan="4">Stations</th></tr><tr><th rowspan="1" colspan="1">1: Upstream Mykolaiv</th><th rowspan="1" colspan="1">2: Mykolaiv (2017)</th><th rowspan="1" colspan="1">2: Mykolaiv (2013)</th><th rowspan="1" colspan="1">3: Downstream Mykolaiv</th></tr><tr><td rowspan="1" colspan="1">
                <italic><tp:taxon-name><tp:taxon-name-part taxon-name-part-type="genus" reg="Actinocyclus">Actinocyclus</tp:taxon-name-part> <tp:taxon-name-part taxon-name-part-type="species" reg="normanii">normanii</tp:taxon-name-part></tp:taxon-name></italic>
              </td><td rowspan="1" colspan="1">+</td><td rowspan="1" colspan="1">+</td><td rowspan="1" colspan="1"/><td rowspan="1" colspan="1">+</td></tr><tr><td rowspan="1" colspan="1">
                <italic><tp:taxon-name><tp:taxon-name-part taxon-name-part-type="genus" reg="Aulacoseira">Aulacoseira</tp:taxon-name-part> <tp:taxon-name-part taxon-name-part-type="species" reg="islandica">islandica</tp:taxon-name-part></tp:taxon-name></italic>
              </td><td rowspan="1" colspan="1">+</td><td rowspan="1" colspan="1">+</td><td rowspan="1" colspan="1"/><td rowspan="1" colspan="1">+</td></tr><tr><td rowspan="1" colspan="1">
                <italic><tp:taxon-name><tp:taxon-name-part taxon-name-part-type="genus" reg="Aulacoseira">Aulacoseira</tp:taxon-name-part> <tp:taxon-name-part taxon-name-part-type="species" reg="nivalis">nivalis</tp:taxon-name-part></tp:taxon-name></italic>
              </td><td rowspan="1" colspan="1">+</td><td rowspan="1" colspan="1">+</td><td rowspan="1" colspan="1"/><td rowspan="1" colspan="1">+</td></tr><tr><td rowspan="1" colspan="1">
                <italic><tp:taxon-name><tp:taxon-name-part taxon-name-part-type="genus" reg="Aulacoseira">Aulacoseira</tp:taxon-name-part> <tp:taxon-name-part taxon-name-part-type="species" reg="subarctica">subarctica</tp:taxon-name-part></tp:taxon-name></italic>
              </td><td rowspan="1" colspan="1"/><td rowspan="1" colspan="1">+</td><td rowspan="1" colspan="1">+</td><td rowspan="1" colspan="1"/></tr><tr><td rowspan="1" colspan="1">
                <italic><tp:taxon-name><tp:taxon-name-part taxon-name-part-type="genus" reg="Conticribra">Conticribra</tp:taxon-name-part> <tp:taxon-name-part taxon-name-part-type="species" reg="weissflogii">weissflogii</tp:taxon-name-part></tp:taxon-name></italic>
              </td><td rowspan="1" colspan="1"/><td rowspan="1" colspan="1">+</td><td rowspan="1" colspan="1">+</td><td rowspan="1" colspan="1"/></tr><tr><td rowspan="1" colspan="1">
                <italic><tp:taxon-name><tp:taxon-name-part taxon-name-part-type="genus" reg="Cyclostephanos">Cyclostephanos</tp:taxon-name-part> <tp:taxon-name-part taxon-name-part-type="species" reg="dubius">dubius</tp:taxon-name-part></tp:taxon-name></italic>
              </td><td rowspan="1" colspan="1">+</td><td rowspan="1" colspan="1">+</td><td rowspan="1" colspan="1">+</td><td rowspan="1" colspan="1"/></tr><tr><td rowspan="1" colspan="1">
                <italic><tp:taxon-name><tp:taxon-name-part taxon-name-part-type="genus" reg="Cyclostephanos">Cyclostephanos</tp:taxon-name-part> <tp:taxon-name-part taxon-name-part-type="species" reg="invisitatus">invisitatus</tp:taxon-name-part></tp:taxon-name></italic>
              </td><td rowspan="1" colspan="1"/><td rowspan="1" colspan="1">+</td><td rowspan="1" colspan="1">+</td><td rowspan="1" colspan="1">+</td></tr><tr><td rowspan="1" colspan="1">
                <tp:taxon-name><tp:taxon-name-part taxon-name-part-type="genus" reg="Cyclotella">Cyclotella</tp:taxon-name-part> <tp:taxon-name-part taxon-name-part-type="species" reg="atomus">atomus</tp:taxon-name-part> <tp:taxon-name-part taxon-name-part-type="infraspecific-rank">var.</tp:taxon-name-part> <tp:taxon-name-part taxon-name-part-type="variety" reg="atomus">atomus</tp:taxon-name-part></tp:taxon-name>
              </td><td rowspan="1" colspan="1">+</td><td rowspan="1" colspan="1">+</td><td rowspan="1" colspan="1">+</td><td rowspan="1" colspan="1">+</td></tr><tr><td rowspan="1" colspan="1">
                <tp:taxon-name><tp:taxon-name-part taxon-name-part-type="genus" reg="Cyclotella">Cyclotella</tp:taxon-name-part> <tp:taxon-name-part taxon-name-part-type="species" reg="atomus">atomus</tp:taxon-name-part> <tp:taxon-name-part taxon-name-part-type="infraspecific-rank">var.</tp:taxon-name-part> <tp:taxon-name-part taxon-name-part-type="variety" reg="gracilis">gracilis</tp:taxon-name-part></tp:taxon-name>
              </td><td rowspan="1" colspan="1">+</td><td rowspan="1" colspan="1">+</td><td rowspan="1" colspan="1"/><td rowspan="1" colspan="1">+</td></tr><tr><td rowspan="1" colspan="1">
                <italic><tp:taxon-name><tp:taxon-name-part taxon-name-part-type="genus" reg="Cyclotella">Cyclotella</tp:taxon-name-part> <tp:taxon-name-part taxon-name-part-type="species" reg="choctawhatcheeana">choctawhatcheeana</tp:taxon-name-part></tp:taxon-name></italic>
              </td><td rowspan="1" colspan="1"/><td rowspan="1" colspan="1">+</td><td rowspan="1" colspan="1">+</td><td rowspan="1" colspan="1">+</td></tr><tr><td rowspan="1" colspan="1">
                <italic><tp:taxon-name><tp:taxon-name-part taxon-name-part-type="genus" reg="Cyclotella">Cyclotella</tp:taxon-name-part> <tp:taxon-name-part taxon-name-part-type="species" reg="cryptica">cryptica</tp:taxon-name-part></tp:taxon-name></italic>
              </td><td rowspan="1" colspan="1"/><td rowspan="1" colspan="1"/><td rowspan="1" colspan="1"/><td rowspan="1" colspan="1">+</td></tr><tr><td rowspan="1" colspan="1">
                <italic><tp:taxon-name><tp:taxon-name-part taxon-name-part-type="genus" reg="Cyclotella">Cyclotella</tp:taxon-name-part> <tp:taxon-name-part taxon-name-part-type="species" reg="marina">marina</tp:taxon-name-part></tp:taxon-name></italic>
              </td><td rowspan="1" colspan="1">+</td><td rowspan="1" colspan="1">+</td><td rowspan="1" colspan="1"/><td rowspan="1" colspan="1">+</td></tr><tr><td rowspan="1" colspan="1">
                <italic><tp:taxon-name><tp:taxon-name-part taxon-name-part-type="genus" reg="Cyclotella">Cyclotella</tp:taxon-name-part> <tp:taxon-name-part taxon-name-part-type="species" reg="meduanae">meduanae</tp:taxon-name-part></tp:taxon-name></italic>
              </td><td rowspan="1" colspan="1"/><td rowspan="1" colspan="1">+</td><td rowspan="1" colspan="1">+</td><td rowspan="1" colspan="1">+</td></tr><tr><td rowspan="1" colspan="1">
                <italic><tp:taxon-name><tp:taxon-name-part taxon-name-part-type="genus" reg="Cyclotella">Cyclotella</tp:taxon-name-part> <tp:taxon-name-part taxon-name-part-type="species" reg="meneghiniana">meneghiniana</tp:taxon-name-part></tp:taxon-name></italic>
              </td><td rowspan="1" colspan="1">+</td><td rowspan="1" colspan="1">+</td><td rowspan="1" colspan="1">+</td><td rowspan="1" colspan="1">+</td></tr><tr><td rowspan="1" colspan="1">
                <italic><tp:taxon-name><tp:taxon-name-part taxon-name-part-type="genus" reg="Melosira">Melosira</tp:taxon-name-part> <tp:taxon-name-part taxon-name-part-type="species" reg="subglobosa">subglobosa</tp:taxon-name-part></tp:taxon-name></italic>
              </td><td rowspan="1" colspan="1"/><td rowspan="1" colspan="1">+</td><td rowspan="1" colspan="1">+*</td><td rowspan="1" colspan="1"/></tr><tr><td rowspan="1" colspan="1">
                <italic><tp:taxon-name><tp:taxon-name-part taxon-name-part-type="genus" reg="Melosira">Melosira</tp:taxon-name-part> <tp:taxon-name-part taxon-name-part-type="species" reg="varians">varians</tp:taxon-name-part></tp:taxon-name></italic>
              </td><td rowspan="1" colspan="1"/><td rowspan="1" colspan="1"/><td rowspan="1" colspan="1">+</td><td rowspan="1" colspan="1"/></tr><tr><td rowspan="1" colspan="1">
                <italic><tp:taxon-name><tp:taxon-name-part taxon-name-part-type="genus" reg="Minidiscus">Minidiscus</tp:taxon-name-part> <tp:taxon-name-part taxon-name-part-type="species" reg="proschkinae">proschkinae</tp:taxon-name-part></tp:taxon-name></italic>
              </td><td rowspan="1" colspan="1"/><td rowspan="1" colspan="1">+</td><td rowspan="1" colspan="1"/><td rowspan="1" colspan="1">+</td></tr><tr><td rowspan="1" colspan="1">
                <italic><tp:taxon-name><tp:taxon-name-part taxon-name-part-type="genus" reg="Pleurosira">Pleurosira</tp:taxon-name-part> <tp:taxon-name-part taxon-name-part-type="species" reg="laevis">laevis</tp:taxon-name-part></tp:taxon-name></italic>
              </td><td rowspan="1" colspan="1"/><td rowspan="1" colspan="1">+</td><td rowspan="1" colspan="1"/><td rowspan="1" colspan="1">+</td></tr><tr><td rowspan="1" colspan="1">
                <italic><tp:taxon-name><tp:taxon-name-part taxon-name-part-type="genus" reg="Skeletonema">Skeletonema</tp:taxon-name-part> <tp:taxon-name-part taxon-name-part-type="species" reg="subsalsum">subsalsum</tp:taxon-name-part></tp:taxon-name></italic>
              </td><td rowspan="1" colspan="1"/><td rowspan="1" colspan="1">+</td><td rowspan="1" colspan="1">+</td><td rowspan="1" colspan="1"/></tr><tr><td rowspan="1" colspan="1">
                <italic><tp:taxon-name><tp:taxon-name-part taxon-name-part-type="genus" reg="Stephanodiscus">Stephanodiscus</tp:taxon-name-part> <tp:taxon-name-part taxon-name-part-type="species" reg="hantzschii">hantzschii</tp:taxon-name-part></tp:taxon-name></italic>
              </td><td rowspan="1" colspan="1">+</td><td rowspan="1" colspan="1">+</td><td rowspan="1" colspan="1">+</td><td rowspan="1" colspan="1">+</td></tr><tr><td rowspan="1" colspan="1">
                <italic><tp:taxon-name><tp:taxon-name-part taxon-name-part-type="genus" reg="Stephanodiscus">Stephanodiscus</tp:taxon-name-part> <tp:taxon-name-part taxon-name-part-type="species" reg="makarovae">makarovae</tp:taxon-name-part></tp:taxon-name></italic>
              </td><td rowspan="1" colspan="1"/><td rowspan="1" colspan="1"/><td rowspan="1" colspan="1"/><td rowspan="1" colspan="1">+</td></tr><tr><td rowspan="1" colspan="1">
                <italic><tp:taxon-name><tp:taxon-name-part taxon-name-part-type="genus" reg="Stephanodiscus">Stephanodiscus</tp:taxon-name-part> <tp:taxon-name-part taxon-name-part-type="species" reg="minutulus">minutulus</tp:taxon-name-part></tp:taxon-name></italic>
              </td><td rowspan="1" colspan="1"/><td rowspan="1" colspan="1">+</td><td rowspan="1" colspan="1">+</td><td rowspan="1" colspan="1">+</td></tr><tr><td rowspan="1" colspan="1">
                <italic><tp:taxon-name><tp:taxon-name-part taxon-name-part-type="genus" reg="Thalassiosira">Thalassiosira</tp:taxon-name-part> <tp:taxon-name-part taxon-name-part-type="species" reg="faurii">faurii</tp:taxon-name-part></tp:taxon-name></italic>
              </td><td rowspan="1" colspan="1"/><td rowspan="1" colspan="1">+</td><td rowspan="1" colspan="1">+</td><td rowspan="1" colspan="1"/></tr><tr><td rowspan="1" colspan="1">
                <italic><tp:taxon-name><tp:taxon-name-part taxon-name-part-type="genus" reg="Thalassiosira">Thalassiosira</tp:taxon-name-part> <tp:taxon-name-part taxon-name-part-type="species" reg="incerta">incerta</tp:taxon-name-part></tp:taxon-name></italic>
              </td><td rowspan="1" colspan="1">+</td><td rowspan="1" colspan="1">+</td><td rowspan="1" colspan="1">+</td><td rowspan="1" colspan="1"/></tr><tr><td rowspan="1" colspan="1">Taxa (number)</td><td rowspan="1" colspan="1">10</td><td rowspan="1" colspan="1">21</td><td rowspan="1" colspan="1">15</td><td rowspan="1" colspan="1">16</td></tr></tbody></table><table-wrap-foot><fn><p>* in the publication of sampling research from 2013 (<xref ref-type="bibr" rid="B40">Genkal and Bilous 2015</xref>), this species was identified as <italic><tp:taxon-name><tp:taxon-name-part taxon-name-part-type="genus" reg="Melosira">Melosira</tp:taxon-name-part> <tp:taxon-name-part taxon-name-part-type="species" reg="nummuloides">nummuloides</tp:taxon-name-part></tp:taxon-name></italic> C. Agardh, however, <xref ref-type="bibr" rid="B62">Houk et al. (2017)</xref> provided evidence that the correct species name should be <italic><tp:taxon-name><tp:taxon-name-part taxon-name-part-type="genus" reg="Melosira">Melosira</tp:taxon-name-part> <tp:taxon-name-part taxon-name-part-type="species" reg="subglobosa">subglobosa</tp:taxon-name-part></tp:taxon-name></italic>.</p></fn></table-wrap-foot></table-wrap></tp:treatment-sec><ref-list><ref id="B55"><mixed-citation xmlns:xlink="http://www.w3.org/1999/xlink" xlink:type="simple"><person-group><name name-style="western"><surname>Hasle</surname><given-names>GR</given-names></name></person-group> (<year>1977</year>) <article-title>Morphology and taxonomy of <tp:taxon-name><tp:taxon-name-part taxon-name-part-type="genus">Actinocyclus</tp:taxon-name-part> <tp:taxon-name-part taxon-name-part-type="species">normanii</tp:taxon-name-part> <tp:taxon-name-part taxon-name-part-type="infraspecific-rank">fo.</tp:taxon-name-part> <tp:taxon-name-part taxon-name-part-type="form">subsalsa</tp:taxon-name-part></tp:taxon-name>.</article-title><source>Phycologia</source><volume>16</volume>: <fpage>321</fpage>–<lpage>328</lpage>. <ext-link xlink:type="simple" ext-link-type="doi" xlink:href="10.2216/i0031-8884-16-3-321.1">https://doi.org/10.2216/i0031-8884-16-3-321.1</ext-link></mixed-citation></ref><ref id="B75"><mixed-citation xmlns:xlink="http://www.w3.org/1999/xlink" xlink:type="simple"><person-group><name name-style="western"><surname>Krammer</surname><given-names>K</given-names></name><name name-style="western"><surname>Lange-Bertalot</surname><given-names>H</given-names></name></person-group> (<year>2000</year>) <source><italic><tp:taxon-name><tp:taxon-name-part taxon-name-part-type="genus">Bacillariophyceae</tp:taxon-name-part></tp:taxon-name></italic>. Bd. 2., Teil 3: <italic><tp:taxon-name><tp:taxon-name-part taxon-name-part-type="genus">Centrales</tp:taxon-name-part></tp:taxon-name></italic>, <italic><tp:taxon-name><tp:taxon-name-part taxon-name-part-type="genus">Fragilariaceae</tp:taxon-name-part></tp:taxon-name></italic>, <italic><tp:taxon-name><tp:taxon-name-part taxon-name-part-type="genus">Eunotiaceae</tp:taxon-name-part></tp:taxon-name></italic>. Süsswasserflora von Mitteleuropa.</source><publisher-name>Spektrum Akademischer Verlag</publisher-name>, <publisher-loc>Heidelberg, Berlin</publisher-loc>, <size units="page">598 pp</size>.</mixed-citation></ref><ref id="B74"><mixed-citation xmlns:xlink="http://www.w3.org/1999/xlink" xlink:type="simple"><person-group><name name-style="western"><surname>Kozyrenko</surname><given-names>TF</given-names></name><name name-style="western"><surname>Strelnikova</surname><given-names>NI</given-names></name><name name-style="western"><surname>Khursevich</surname><given-names>GK</given-names></name><name name-style="western"><surname>Tsoy</surname><given-names>IB</given-names></name><name name-style="western"><surname>Zhakovschikova</surname><given-names>TK</given-names></name><name name-style="western"><surname>Mukhina</surname><given-names>VV</given-names></name><name name-style="western"><surname>Olshtynskaya</surname><given-names>AP</given-names></name><name name-style="western"><surname>Syemina</surname><given-names>GI</given-names></name></person-group> (<year>2008</year>) Diatom algae of Russia and neighbouring countries. Fossils and modern. Publisher Saint Petersburg University, 169 pp.</mixed-citation></ref><ref id="B22"><mixed-citation xmlns:xlink="http://www.w3.org/1999/xlink" xlink:type="simple"><person-group><name name-style="western"><surname>Christie</surname><given-names>M</given-names></name></person-group> (<year>2014</year>) <italic><tp:taxon-name><tp:taxon-name-part taxon-name-part-type="genus">Actinocyclus</tp:taxon-name-part> <tp:taxon-name-part taxon-name-part-type="species">normanii</tp:taxon-name-part></tp:taxon-name></italic>. Diatoms of North America. Retrieved February 23, 2020. <ext-link xlink:type="simple" ext-link-type="uri" xlink:href="https://diatoms.org/species/actinocyclus_normanii">https://diatoms.org/species/actinocyclus_normanii</ext-link></mixed-citation></ref><ref id="B131"><mixed-citation xmlns:xlink="http://www.w3.org/1999/xlink" xlink:type="simple"><person-group><name name-style="western"><surname>Vidaković</surname><given-names>D</given-names></name><name name-style="western"><surname>Krizmanić</surname><given-names>J</given-names></name><name name-style="western"><surname>Subakov-Simić</surname><given-names>G</given-names></name><name name-style="western"><surname>Karadžić</surname><given-names>V</given-names></name></person-group> (<year>2016</year>) <article-title>Distribution of invasive species <italic><tp:taxon-name><tp:taxon-name-part taxon-name-part-type="genus">Actinocyclus</tp:taxon-name-part> <tp:taxon-name-part taxon-name-part-type="species">normanii</tp:taxon-name-part></tp:taxon-name></italic> (<tp:taxon-name><tp:taxon-name-part taxon-name-part-type="genus">Hemidiscaceae</tp:taxon-name-part></tp:taxon-name>, <tp:taxon-name><tp:taxon-name-part taxon-name-part-type="phylum">Bacillariophyta</tp:taxon-name-part></tp:taxon-name>) in Serbia.</article-title><source>Studia Botanica Hungarica</source><volume>47</volume>(<issue>2</issue>): <fpage>201</fpage>–<lpage>212</lpage>. <ext-link xlink:type="simple" ext-link-type="doi" xlink:href="10.17110/StudBot.2016.47.2.201">https://doi.org/10.17110/StudBot.2016.47.2.201</ext-link></mixed-citation></ref><ref id="B40"><mixed-citation xmlns:xlink="http://www.w3.org/1999/xlink" xlink:type="simple"><person-group><name name-style="western"><surname>Genkal</surname><given-names>SI</given-names></name><name name-style="western"><surname>Bilous</surname><given-names>OP</given-names></name></person-group> (<year>2015</year>) <article-title>Centric Diatoms (<tp:taxon-name>Centrophyceae</tp:taxon-name>) of the Lower Portion of the Southern Bug River (Ukraine).</article-title><source>International Journal on <tp:taxon-name><tp:taxon-name-part taxon-name-part-type="above-genus">Algae</tp:taxon-name-part></tp:taxon-name></source><volume>17</volume>(<issue>4</issue>): <fpage>339</fpage>–<lpage>350</lpage>. <ext-link xlink:type="simple" ext-link-type="doi" xlink:href="10.1615/InterJAlgae.v17.i4.20">https://doi.org/10.1615/InterJAlgae.v17.i4.20</ext-link></mixed-citation></ref><ref id="B62"><mixed-citation xmlns:xlink="http://www.w3.org/1999/xlink" xlink:type="simple"><person-group><name name-style="western"><surname>Houk</surname><given-names>V</given-names></name><name name-style="western"><surname>Klee</surname><given-names>R</given-names></name><name name-style="western"><surname>Tanaka</surname><given-names>H</given-names></name></person-group> (<year>2017</year>) Atlas of freshwater centric diatoms with a brief key and descriptions, Second emended edition of Part I and II. <tp:taxon-name><tp:taxon-name-part taxon-name-part-type="genus">Melosiraceae</tp:taxon-name-part></tp:taxon-name>, <tp:taxon-name><tp:taxon-name-part taxon-name-part-type="family">Orthoseiraceae</tp:taxon-name-part></tp:taxon-name>, <tp:taxon-name><tp:taxon-name-part taxon-name-part-type="family">Paraliaceae</tp:taxon-name-part></tp:taxon-name> and <tp:taxon-name><tp:taxon-name-part taxon-name-part-type="genus">Aulacoseiraceae</tp:taxon-name-part></tp:taxon-name>. Fottea 17(Suppl.): 1–616.</mixed-citation></ref><ref id="B127"><mixed-citation xmlns:xlink="http://www.w3.org/1999/xlink" xlink:type="simple"><person-group><name name-style="western"><surname>Tsarenko</surname><given-names>PM</given-names></name><name name-style="western"><surname>Wasser</surname><given-names>SP</given-names></name><name name-style="western"><surname>Nevo</surname><given-names>E</given-names></name></person-group> (<year>2009</year>) <source><tp:taxon-name><tp:taxon-name-part taxon-name-part-type="above-genus">Algae</tp:taxon-name-part></tp:taxon-name> of Ukraine: diversity, nomenclature, taxonomy, ecology and geography. Vol. 2. <tp:taxon-name><tp:taxon-name-part taxon-name-part-type="phylum">Bacillariophyta</tp:taxon-name-part></tp:taxon-name>. A.R.A.</source><publisher-name>Gantner Verlag</publisher-name>, <publisher-loc>Ruggell</publisher-loc>, <size units="page">413 pp</size>.</mixed-citation></ref><ref id="B132"><mixed-citation xmlns:xlink="http://www.w3.org/1999/xlink" xlink:type="simple"><person-group><name name-style="western"><surname>Vladimirova</surname><given-names>KS</given-names></name></person-group> (<year>1971</year>) To the problem of study of benthic algae of the Dnipro-Bug estuary. Dniprovsko-Bugskyi liman [The Dnipro-Bug estuary]. Nauk. Dumka, Kyiv, 155–202.</mixed-citation></ref><ref id="B110"><mixed-citation xmlns:xlink="http://www.w3.org/1999/xlink" xlink:type="simple"><person-group><name name-style="western"><surname>Schönfelder</surname><given-names>I</given-names></name></person-group> (<year>1997</year>) <source>Eine Phosphor-Diatomeen-Relation für alkalische Seen und Flüsse Brandenburgs und ihre Anwendung für die paläolimnologische Analyse von Auensedimenten der unteren Havel. Dissertationae Botanicae 283. J. Cramer.</source><publisher-name>, Berlin</publisher-name>, <publisher-loc>Stuttgart</publisher-loc>, <size units="page">198 pp</size>.</mixed-citation></ref><ref id="B71"><mixed-citation xmlns:xlink="http://www.w3.org/1999/xlink" xlink:type="simple"><person-group><name name-style="western"><surname>Kolbe</surname><given-names>RW</given-names></name></person-group> (<year>1925</year>) <article-title>Über das Vorkommen von Salzwasserdiatomeen im Binnenlande. I. <tp:taxon-name><tp:taxon-name-part taxon-name-part-type="genus">Coscinodiscus</tp:taxon-name-part> <tp:taxon-name-part taxon-name-part-type="species">subsalsus</tp:taxon-name-part> <tp:taxon-name-part taxon-name-part-type="infraspecific-rank">var.</tp:taxon-name-part> <tp:taxon-name-part taxon-name-part-type="variety">rothii</tp:taxon-name-part> <tp:taxon-name-part taxon-name-part-type="infraspecific-rank">f.</tp:taxon-name-part> <tp:taxon-name-part taxon-name-part-type="form">minor</tp:taxon-name-part></tp:taxon-name> (Grun.) V. Heurck im Spree-Havel-Gebiet.</article-title><source>Berichte der Deutschen Botanischen Gesellschaft</source><volume>42</volume>: <fpage>80</fpage>–<lpage>86</lpage>.</mixed-citation></ref><ref id="B35"><mixed-citation xmlns:xlink="http://www.w3.org/1999/xlink" xlink:type="simple"><person-group><name name-style="western"><surname>Geissler</surname><given-names>U</given-names></name><name name-style="western"><surname>Kies</surname><given-names>L</given-names></name></person-group> (<year>2003</year>) <article-title>Artendiversität und Veränderungen in der Algenflora zweier städtischer Ballungsgebiete Deutschlands: Berlin und Hamburg (Diversity and dynamics of the freshwater algal flora in two urban areas of Germany: Berlin and Hamburg). Nova Hedwigia.</article-title><source>Beiheft</source><volume>126</volume>: <fpage>1</fpage>–<lpage>777</lpage>.</mixed-citation></ref><ref id="B36"><mixed-citation xmlns:xlink="http://www.w3.org/1999/xlink" xlink:type="simple"><person-group><name name-style="western"><surname>Geissler</surname><given-names>U</given-names></name><name name-style="western"><surname>Kusber</surname><given-names>W-H</given-names></name><name name-style="western"><surname>Jahn</surname><given-names>R</given-names></name></person-group> (<year>2006</year>) <article-title>The diatom flora of Berlin (Germany): A spotlight on some documented taxa as a case study on historical biodiversity.</article-title> In: <person-group><name name-style="western"><surname>Witkowski</surname><given-names>A</given-names></name></person-group> (<role>Ed.</role>) <issue-title>Proceedings of the Eighteenth International Diatom Symposium, Międzyzdroje, Poland.</issue-title><source>2<sup>nd</sup>–7<sup>th</sup> September 2004. Biopress, Bristol</source>, <fpage>91</fpage>–<lpage>105</lpage>.</mixed-citation></ref><ref id="B31"><mixed-citation xmlns:xlink="http://www.w3.org/1999/xlink" xlink:type="simple"><person-group><name name-style="western"><surname>Fránková-Kozáková</surname><given-names>M</given-names></name><name name-style="western"><surname>Marvan</surname><given-names>P</given-names></name><name name-style="western"><surname>Geriš</surname><given-names>R</given-names></name></person-group> (<year>2007</year>) <article-title>Halophilous diatoms in Czech running waters: <italic><tp:taxon-name><tp:taxon-name-part taxon-name-part-type="genus">Pleurosira</tp:taxon-name-part> <tp:taxon-name-part taxon-name-part-type="species">laevis</tp:taxon-name-part></tp:taxon-name></italic> and <italic><tp:taxon-name><tp:taxon-name-part taxon-name-part-type="genus">Bacillaria</tp:taxon-name-part> <tp:taxon-name-part taxon-name-part-type="species">paxillifera</tp:taxon-name-part></tp:taxon-name></italic>.</article-title> In: <person-group><name name-style="western"><surname>Kusber</surname><given-names>W-H</given-names></name><name name-style="western"><surname>Jahn</surname><given-names>R</given-names></name></person-group> (<role>Eds</role>) <issue-title>Proceedings of the 1st Central European Diatom Meeting 2007.</issue-title><source>Berlin-Dahlem, 23–25 March 2007. Berlin: Botanic Garden and Botanical Museum Berlin-Dahlem, Freie Universität Berlin</source>, <fpage>39</fpage>–<lpage>44</lpage>. <ext-link xlink:type="simple" ext-link-type="doi" xlink:href="10.3372/cediatom.108">https://doi.org/10.3372/cediatom.108</ext-link></mixed-citation></ref><ref id="B48"><mixed-citation xmlns:xlink="http://www.w3.org/1999/xlink" xlink:type="simple"><person-group><name name-style="western"><surname>Guiry</surname><given-names>MD</given-names></name><name name-style="western"><surname>Guiry</surname><given-names>GM</given-names></name></person-group> (<year>2021</year>) AlgaeBase. World-wide electronic publication, National University of Ireland, Galway. <ext-link xlink:type="simple" ext-link-type="uri" xlink:href="https://www.algaebase.org">https://www.algaebase.org</ext-link> [accessed 30.01.2021]</mixed-citation></ref><ref id="B73"><mixed-citation xmlns:xlink="http://www.w3.org/1999/xlink" xlink:type="simple"><person-group><name name-style="western"><surname>Korneva</surname><given-names>LG</given-names></name></person-group> (<year>2014</year>) <article-title>Invasions of alien species of planktonic microalgae into the fresh waters of Holarctic.</article-title><source>Russian Journal of Biological Invasions</source><volume>5</volume>(<issue>2</issue>): <fpage>65</fpage>–<lpage>81</lpage>. <ext-link xlink:type="simple" ext-link-type="doi" xlink:href="10.1134/S2075111714020052">https://doi.org/10.1134/S2075111714020052</ext-link> [Review]</mixed-citation></ref><ref id="B52"><mixed-citation xmlns:xlink="http://www.w3.org/1999/xlink" xlink:type="simple"><institution xlink:type="simple">Handbook of alien species in Europe DAISIE</institution> (<year>2009</year>) Invading nature – Springer series in invasion ecology 3 (2<sup>nd</sup> ed.). New York, 399 pp.</mixed-citation></ref></ref-list></tp:taxon-treatment>
