# Supplementary material for: Centric diatom diversity in the lower part of the Southern Bug river (Ukraine): the transitional zone at Mykolaiv city
Source: PhytoKeys. 2021 May 20;178:31–69. doi: 10.3897/phytokeys.178.64426 (PMC8159919; doi:10.3897/phytokeys.178.64426)
Supplement: XML Treatment for Pleurosira laevis [file phytokeys.178.64426-treatment7.xml]

<!DOCTYPE tp:taxon-treatment
  PUBLIC "-//TaxonX//DTD Taxonomic Treatment Publishing DTD v0 20100105//EN" "tax-treatment-NSO.dtd">
<tp:taxon-treatment xmlns:tp="http://www.plazi.org/taxpub"><tp:treatment-meta><kwd-group><label>Taxon classification</label><kwd><named-content xmlns:xlink="http://www.w3.org/1999/xlink" content-type="kingdom">Plantae</named-content></kwd><kwd><named-content xmlns:xlink="http://www.w3.org/1999/xlink" content-type="order">Triceratiales</named-content></kwd><kwd><named-content xmlns:xlink="http://www.w3.org/1999/xlink" content-type="family">Triceratiaceae</named-content></kwd></kwd-group><mixed-citation publication-type="journal"><person-group><name><surname>Bilous</surname><given-names>Olena P.</given-names></name><name><surname>Genkal</surname><given-names>Sergey I.</given-names></name><name><surname>Zimmermann</surname><given-names>Jonas</given-names></name><name><surname>Kusber</surname><given-names>Wolf-Henning</given-names></name><name><surname>Jahn</surname><given-names>Regine</given-names></name></person-group><article-title>Centric diatom diversity in the lower part of the Southern Bug river (Ukraine): the transitional zone at Mykolaiv city</article-title><source>PhytoKeys</source><day>20</day><month>5</month><year>2021</year><volume>178</volume><fpage>31</fpage><lpage>69</lpage><pub-id pub-id-type="doi">10.3897/phytokeys.178.64426</pub-id></mixed-citation></tp:treatment-meta><tp:nomenclature><tp:taxon-name><object-id xmlns:xlink="http://www.w3.org/1999/xlink" content-type="arpha" xlink:type="simple">4A87A68D-2A7D-5446-B99C-F1FF014E0585</object-id>
                  <tp:taxon-name-part taxon-name-part-type="genus" reg="Pleurosira">Pleurosira</tp:taxon-name-part>
                  <tp:taxon-name-part taxon-name-part-type="species" reg="laevis">laevis</tp:taxon-name-part>
                </tp:taxon-name><tp:taxon-authority>(Ehrenb.) Compère in Bacillaria 5: 177, figs 1–17, 20, 39. 1982.</tp:taxon-authority></tp:nomenclature><tp:treatment-sec sec-type="Basionym" id="SECID0EXGBG"><title>Basionym.</title><p><italic><tp:taxon-name><tp:taxon-name-part taxon-name-part-type="genus" reg="Biddulphia">Biddulphia</tp:taxon-name-part> <tp:taxon-name-part taxon-name-part-type="species" reg="laevis">laevis</tp:taxon-name-part></tp:taxon-name></italic> Ehrenb. in Ber. Bekanntm. Verh. Königl. Preuss. Akad. Wiss. Berlin: 122. 1843.</p></tp:treatment-sec><tp:treatment-sec sec-type="Synonyms" id="SECID0EIHBG"><title>Synonyms.</title><p><italic><tp:taxon-name><tp:taxon-name-part taxon-name-part-type="genus" reg="Cerataulus">Cerataulus</tp:taxon-name-part> <tp:taxon-name-part taxon-name-part-type="species" reg="laevis">laevis</tp:taxon-name-part></tp:taxon-name></italic> Ralfs in A. Pritch., <italic><tp:taxon-name><tp:taxon-name-part taxon-name-part-type="genus" reg="Cerataulus">C.</tp:taxon-name-part> <tp:taxon-name-part taxon-name-part-type="species" reg="polymorpha">polymorpha</tp:taxon-name-part></tp:taxon-name></italic> Van Heurck, <italic><tp:taxon-name><tp:taxon-name-part taxon-name-part-type="genus" reg="Odontella">Odontella</tp:taxon-name-part> <tp:taxon-name-part taxon-name-part-type="species" reg="polymorpha">polymorpha</tp:taxon-name-part></tp:taxon-name></italic> Kütz.</p></tp:treatment-sec><tp:treatment-sec sec-type="description" id="SECID0EPIBG"><title>Morphological description.</title><p>The frustule is cylindrical, valves are elliptical-rounded-oval, with diameter 39–61 μm, 15–17 areolae in 10 μm (Fig. <xref ref-type="fig" rid="F4">4A–D</xref>).</p><fig id="F4" position="float" orientation="portrait"><object-id xmlns:xlink="http://www.w3.org/1999/xlink" content-type="doi" xlink:type="simple">10.3897/phytokeys.178.64426.figure4</object-id><object-id xmlns:xlink="http://www.w3.org/1999/xlink" content-type="arpha" xlink:type="simple">B62B519A-4289-5840-8FE6-C57098322939</object-id><label>Figure 4.</label><caption><p><abbrev xmlns:xlink="http://www.w3.org/1999/xlink" xlink:title="scanning electron microscopy" id="ABBRID0EBJBG" xlink:type="simple">SEM</abbrev> (<bold>A, B</bold> and <bold>E–H)</bold> and <abbrev xmlns:xlink="http://www.w3.org/1999/xlink" xlink:title="light microscopy" id="ABBRID0EJJBG" xlink:type="simple">LM</abbrev> (<bold>C, D)</bold> images of species found in the transitional zone at Mykolaiv city: <bold>A–D</bold><italic><tp:taxon-name><tp:taxon-name-part taxon-name-part-type="genus" reg="Pleurosira">Pleurosira</tp:taxon-name-part> <tp:taxon-name-part taxon-name-part-type="species" reg="laevis">laevis</tp:taxon-name-part></tp:taxon-name></italic><bold>A, C</bold> valve views with arrows shown the ocelli <bold>B</bold> girdle view <bold>E</bold><italic><tp:taxon-name><tp:taxon-name-part taxon-name-part-type="genus" reg="Conticribra">Conticribra</tp:taxon-name-part> <tp:taxon-name-part taxon-name-part-type="species" reg="weissflogii">weissflogii</tp:taxon-name-part></tp:taxon-name></italic>, valve view with arrows shown central and marginal fultoportulae <bold>F</bold><italic><tp:taxon-name><tp:taxon-name-part taxon-name-part-type="genus" reg="Thalassiosira">Thalassiosira</tp:taxon-name-part> <tp:taxon-name-part taxon-name-part-type="species" reg="incerta">incerta</tp:taxon-name-part></tp:taxon-name></italic>, valve view with arrow shown central fultoportulae <bold>G</bold><italic><tp:taxon-name><tp:taxon-name-part taxon-name-part-type="genus" reg="Thalassiosira">Thalassiosira</tp:taxon-name-part> <tp:taxon-name-part taxon-name-part-type="species" reg="faurii">faurii</tp:taxon-name-part></tp:taxon-name></italic> , valve view <bold>H</bold><italic><tp:taxon-name><tp:taxon-name-part taxon-name-part-type="genus" reg="Minidiscus">Minidiscus</tp:taxon-name-part> <tp:taxon-name-part taxon-name-part-type="species" reg="proschkinae">proschkinae</tp:taxon-name-part></tp:taxon-name></italic>, valve view with arrow in the centre shown central fultoportula, and closer to the edge – rimoportula. Scale bars: 10 μm (<bold>C–G</bold>); 30 μm (<bold>A</bold>); 50 μm (<bold>B</bold>); 3 μm (<bold>H</bold>).</p></caption><graphic xmlns:xlink="http://www.w3.org/1999/xlink" xlink:href="phytokeys-178-031-g004.jpg" position="float" orientation="portrait" xlink:type="simple" id="oo_545736.jpg"><uri content-type="original_file" xlink:type="simple">https://binary.pensoft.net/fig/545736</uri></graphic></fig></tp:treatment-sec><tp:treatment-sec sec-type="ecology" id="SECID0EBMBG"><title>Ecology.</title><p>This taxon occurs in brackish and fresh water habitats, commonly found in estuaries of large rivers, also surviving in inland waters with high conductivity, this is a halophilic species. It has considerable abundance in epiphytic, benthic hard waters with relatively high electrical conductivity. Distributed and more abundant in warm-temperate and tropical waters, being mesohalobic, from alkalibiontic to alkaliphilic indicator, β-mesosaprobic, and eutraphentic (<xref ref-type="bibr" rid="B25">El-Awamri 2008</xref>).</p></tp:treatment-sec><tp:treatment-sec sec-type="distribution" id="SECID0ELMBG"><title>Distribution.</title><p>Valves were found in benthic samples in the Mykolaiv city of the Southern Bug River and downriver (Table <xref ref-type="table" rid="T1">1</xref>). For Ukrainian territory it was recorded for estuaries of the Black Sea, also reported for the Southern Bug River (<xref ref-type="bibr" rid="B127">Tsarenko et al. 2009</xref>).</p><p><italic><tp:taxon-name><tp:taxon-name-part taxon-name-part-type="genus" reg="Pleurosira">Pleurosira</tp:taxon-name-part> <tp:taxon-name-part taxon-name-part-type="species" reg="laevis">laevis</tp:taxon-name-part></tp:taxon-name></italic> is quite cosmopolitan, distributed in the Boreal, near coasts of Europe (Czech Republic, Finland, Germany, Romania, Russia, Sweden, Ukraine), Asia (Korea, Turkey), South America (Brazil), Africa (Egypt), Hawaiian Islands; Azov, Black and Marmora Seas (<xref ref-type="bibr" rid="B127">Tsarenko et al. 2009</xref>; <xref ref-type="bibr" rid="B101">Park et al. 2017b</xref>). For Europe this taxon is considered an invasive species (<xref ref-type="bibr" rid="B52">Handbook of alien species in Europe DAISIE 2009</xref>). An upstream colonisation of <italic><tp:taxon-name><tp:taxon-name-part taxon-name-part-type="genus" reg="Pleurosira">Pleurosira</tp:taxon-name-part> <tp:taxon-name-part taxon-name-part-type="species" reg="laevis">laevis</tp:taxon-name-part></tp:taxon-name></italic> with help of different vectors for the River Labe was discussed by <xref ref-type="bibr" rid="B31">Fránková-Kozáková et al. (2007)</xref>.</p></tp:treatment-sec><tp:treatment-sec><!--Section generated to contain objects referenced in tp:taxon-treatment.--><table-wrap id="T1" position="float" orientation="portrait"><label>Table 1.</label><caption><p>Species composition of centric diatoms at the investigated sites near Mykolaiv city in the Southern Bug River in the year 2017 (2013 added for station 2).</p></caption><table id="TID0EFIAK" rules="all"><tbody><tr><th rowspan="2" colspan="1">List of species</th><th rowspan="1" colspan="4">Stations</th></tr><tr><th rowspan="1" colspan="1">1: Upstream Mykolaiv</th><th rowspan="1" colspan="1">2: Mykolaiv (2017)</th><th rowspan="1" colspan="1">2: Mykolaiv (2013)</th><th rowspan="1" colspan="1">3: Downstream Mykolaiv</th></tr><tr><td rowspan="1" colspan="1">
                <italic><tp:taxon-name><tp:taxon-name-part taxon-name-part-type="genus" reg="Actinocyclus">Actinocyclus</tp:taxon-name-part> <tp:taxon-name-part taxon-name-part-type="species" reg="normanii">normanii</tp:taxon-name-part></tp:taxon-name></italic>
              </td><td rowspan="1" colspan="1">+</td><td rowspan="1" colspan="1">+</td><td rowspan="1" colspan="1"/><td rowspan="1" colspan="1">+</td></tr><tr><td rowspan="1" colspan="1">
                <italic><tp:taxon-name><tp:taxon-name-part taxon-name-part-type="genus" reg="Aulacoseira">Aulacoseira</tp:taxon-name-part> <tp:taxon-name-part taxon-name-part-type="species" reg="islandica">islandica</tp:taxon-name-part></tp:taxon-name></italic>
              </td><td rowspan="1" colspan="1">+</td><td rowspan="1" colspan="1">+</td><td rowspan="1" colspan="1"/><td rowspan="1" colspan="1">+</td></tr><tr><td rowspan="1" colspan="1">
                <italic><tp:taxon-name><tp:taxon-name-part taxon-name-part-type="genus" reg="Aulacoseira">Aulacoseira</tp:taxon-name-part> <tp:taxon-name-part taxon-name-part-type="species" reg="nivalis">nivalis</tp:taxon-name-part></tp:taxon-name></italic>
              </td><td rowspan="1" colspan="1">+</td><td rowspan="1" colspan="1">+</td><td rowspan="1" colspan="1"/><td rowspan="1" colspan="1">+</td></tr><tr><td rowspan="1" colspan="1">
                <italic><tp:taxon-name><tp:taxon-name-part taxon-name-part-type="genus" reg="Aulacoseira">Aulacoseira</tp:taxon-name-part> <tp:taxon-name-part taxon-name-part-type="species" reg="subarctica">subarctica</tp:taxon-name-part></tp:taxon-name></italic>
              </td><td rowspan="1" colspan="1"/><td rowspan="1" colspan="1">+</td><td rowspan="1" colspan="1">+</td><td rowspan="1" colspan="1"/></tr><tr><td rowspan="1" colspan="1">
                <italic><tp:taxon-name><tp:taxon-name-part taxon-name-part-type="genus" reg="Conticribra">Conticribra</tp:taxon-name-part> <tp:taxon-name-part taxon-name-part-type="species" reg="weissflogii">weissflogii</tp:taxon-name-part></tp:taxon-name></italic>
              </td><td rowspan="1" colspan="1"/><td rowspan="1" colspan="1">+</td><td rowspan="1" colspan="1">+</td><td rowspan="1" colspan="1"/></tr><tr><td rowspan="1" colspan="1">
                <italic><tp:taxon-name><tp:taxon-name-part taxon-name-part-type="genus" reg="Cyclostephanos">Cyclostephanos</tp:taxon-name-part> <tp:taxon-name-part taxon-name-part-type="species" reg="dubius">dubius</tp:taxon-name-part></tp:taxon-name></italic>
              </td><td rowspan="1" colspan="1">+</td><td rowspan="1" colspan="1">+</td><td rowspan="1" colspan="1">+</td><td rowspan="1" colspan="1"/></tr><tr><td rowspan="1" colspan="1">
                <italic><tp:taxon-name><tp:taxon-name-part taxon-name-part-type="genus" reg="Cyclostephanos">Cyclostephanos</tp:taxon-name-part> <tp:taxon-name-part taxon-name-part-type="species" reg="invisitatus">invisitatus</tp:taxon-name-part></tp:taxon-name></italic>
              </td><td rowspan="1" colspan="1"/><td rowspan="1" colspan="1">+</td><td rowspan="1" colspan="1">+</td><td rowspan="1" colspan="1">+</td></tr><tr><td rowspan="1" colspan="1">
                <tp:taxon-name><tp:taxon-name-part taxon-name-part-type="genus" reg="Cyclotella">Cyclotella</tp:taxon-name-part> <tp:taxon-name-part taxon-name-part-type="species" reg="atomus">atomus</tp:taxon-name-part> <tp:taxon-name-part taxon-name-part-type="infraspecific-rank">var.</tp:taxon-name-part> <tp:taxon-name-part taxon-name-part-type="variety" reg="atomus">atomus</tp:taxon-name-part></tp:taxon-name>
              </td><td rowspan="1" colspan="1">+</td><td rowspan="1" colspan="1">+</td><td rowspan="1" colspan="1">+</td><td rowspan="1" colspan="1">+</td></tr><tr><td rowspan="1" colspan="1">
                <tp:taxon-name><tp:taxon-name-part taxon-name-part-type="genus" reg="Cyclotella">Cyclotella</tp:taxon-name-part> <tp:taxon-name-part taxon-name-part-type="species" reg="atomus">atomus</tp:taxon-name-part> <tp:taxon-name-part taxon-name-part-type="infraspecific-rank">var.</tp:taxon-name-part> <tp:taxon-name-part taxon-name-part-type="variety" reg="gracilis">gracilis</tp:taxon-name-part></tp:taxon-name>
              </td><td rowspan="1" colspan="1">+</td><td rowspan="1" colspan="1">+</td><td rowspan="1" colspan="1"/><td rowspan="1" colspan="1">+</td></tr><tr><td rowspan="1" colspan="1">
                <italic><tp:taxon-name><tp:taxon-name-part taxon-name-part-type="genus" reg="Cyclotella">Cyclotella</tp:taxon-name-part> <tp:taxon-name-part taxon-name-part-type="species" reg="choctawhatcheeana">choctawhatcheeana</tp:taxon-name-part></tp:taxon-name></italic>
              </td><td rowspan="1" colspan="1"/><td rowspan="1" colspan="1">+</td><td rowspan="1" colspan="1">+</td><td rowspan="1" colspan="1">+</td></tr><tr><td rowspan="1" colspan="1">
                <italic><tp:taxon-name><tp:taxon-name-part taxon-name-part-type="genus" reg="Cyclotella">Cyclotella</tp:taxon-name-part> <tp:taxon-name-part taxon-name-part-type="species" reg="cryptica">cryptica</tp:taxon-name-part></tp:taxon-name></italic>
              </td><td rowspan="1" colspan="1"/><td rowspan="1" colspan="1"/><td rowspan="1" colspan="1"/><td rowspan="1" colspan="1">+</td></tr><tr><td rowspan="1" colspan="1">
                <italic><tp:taxon-name><tp:taxon-name-part taxon-name-part-type="genus" reg="Cyclotella">Cyclotella</tp:taxon-name-part> <tp:taxon-name-part taxon-name-part-type="species" reg="marina">marina</tp:taxon-name-part></tp:taxon-name></italic>
              </td><td rowspan="1" colspan="1">+</td><td rowspan="1" colspan="1">+</td><td rowspan="1" colspan="1"/><td rowspan="1" colspan="1">+</td></tr><tr><td rowspan="1" colspan="1">
                <italic><tp:taxon-name><tp:taxon-name-part taxon-name-part-type="genus" reg="Cyclotella">Cyclotella</tp:taxon-name-part> <tp:taxon-name-part taxon-name-part-type="species" reg="meduanae">meduanae</tp:taxon-name-part></tp:taxon-name></italic>
              </td><td rowspan="1" colspan="1"/><td rowspan="1" colspan="1">+</td><td rowspan="1" colspan="1">+</td><td rowspan="1" colspan="1">+</td></tr><tr><td rowspan="1" colspan="1">
                <italic><tp:taxon-name><tp:taxon-name-part taxon-name-part-type="genus" reg="Cyclotella">Cyclotella</tp:taxon-name-part> <tp:taxon-name-part taxon-name-part-type="species" reg="meneghiniana">meneghiniana</tp:taxon-name-part></tp:taxon-name></italic>
              </td><td rowspan="1" colspan="1">+</td><td rowspan="1" colspan="1">+</td><td rowspan="1" colspan="1">+</td><td rowspan="1" colspan="1">+</td></tr><tr><td rowspan="1" colspan="1">
                <italic><tp:taxon-name><tp:taxon-name-part taxon-name-part-type="genus" reg="Melosira">Melosira</tp:taxon-name-part> <tp:taxon-name-part taxon-name-part-type="species" reg="subglobosa">subglobosa</tp:taxon-name-part></tp:taxon-name></italic>
              </td><td rowspan="1" colspan="1"/><td rowspan="1" colspan="1">+</td><td rowspan="1" colspan="1">+*</td><td rowspan="1" colspan="1"/></tr><tr><td rowspan="1" colspan="1">
                <italic><tp:taxon-name><tp:taxon-name-part taxon-name-part-type="genus" reg="Melosira">Melosira</tp:taxon-name-part> <tp:taxon-name-part taxon-name-part-type="species" reg="varians">varians</tp:taxon-name-part></tp:taxon-name></italic>
              </td><td rowspan="1" colspan="1"/><td rowspan="1" colspan="1"/><td rowspan="1" colspan="1">+</td><td rowspan="1" colspan="1"/></tr><tr><td rowspan="1" colspan="1">
                <italic><tp:taxon-name><tp:taxon-name-part taxon-name-part-type="genus" reg="Minidiscus">Minidiscus</tp:taxon-name-part> <tp:taxon-name-part taxon-name-part-type="species" reg="proschkinae">proschkinae</tp:taxon-name-part></tp:taxon-name></italic>
              </td><td rowspan="1" colspan="1"/><td rowspan="1" colspan="1">+</td><td rowspan="1" colspan="1"/><td rowspan="1" colspan="1">+</td></tr><tr><td rowspan="1" colspan="1">
                <italic><tp:taxon-name><tp:taxon-name-part taxon-name-part-type="genus" reg="Pleurosira">Pleurosira</tp:taxon-name-part> <tp:taxon-name-part taxon-name-part-type="species" reg="laevis">laevis</tp:taxon-name-part></tp:taxon-name></italic>
              </td><td rowspan="1" colspan="1"/><td rowspan="1" colspan="1">+</td><td rowspan="1" colspan="1"/><td rowspan="1" colspan="1">+</td></tr><tr><td rowspan="1" colspan="1">
                <italic><tp:taxon-name><tp:taxon-name-part taxon-name-part-type="genus" reg="Skeletonema">Skeletonema</tp:taxon-name-part> <tp:taxon-name-part taxon-name-part-type="species" reg="subsalsum">subsalsum</tp:taxon-name-part></tp:taxon-name></italic>
              </td><td rowspan="1" colspan="1"/><td rowspan="1" colspan="1">+</td><td rowspan="1" colspan="1">+</td><td rowspan="1" colspan="1"/></tr><tr><td rowspan="1" colspan="1">
                <italic><tp:taxon-name><tp:taxon-name-part taxon-name-part-type="genus" reg="Stephanodiscus">Stephanodiscus</tp:taxon-name-part> <tp:taxon-name-part taxon-name-part-type="species" reg="hantzschii">hantzschii</tp:taxon-name-part></tp:taxon-name></italic>
              </td><td rowspan="1" colspan="1">+</td><td rowspan="1" colspan="1">+</td><td rowspan="1" colspan="1">+</td><td rowspan="1" colspan="1">+</td></tr><tr><td rowspan="1" colspan="1">
                <italic><tp:taxon-name><tp:taxon-name-part taxon-name-part-type="genus" reg="Stephanodiscus">Stephanodiscus</tp:taxon-name-part> <tp:taxon-name-part taxon-name-part-type="species" reg="makarovae">makarovae</tp:taxon-name-part></tp:taxon-name></italic>
              </td><td rowspan="1" colspan="1"/><td rowspan="1" colspan="1"/><td rowspan="1" colspan="1"/><td rowspan="1" colspan="1">+</td></tr><tr><td rowspan="1" colspan="1">
                <italic><tp:taxon-name><tp:taxon-name-part taxon-name-part-type="genus" reg="Stephanodiscus">Stephanodiscus</tp:taxon-name-part> <tp:taxon-name-part taxon-name-part-type="species" reg="minutulus">minutulus</tp:taxon-name-part></tp:taxon-name></italic>
              </td><td rowspan="1" colspan="1"/><td rowspan="1" colspan="1">+</td><td rowspan="1" colspan="1">+</td><td rowspan="1" colspan="1">+</td></tr><tr><td rowspan="1" colspan="1">
                <italic><tp:taxon-name><tp:taxon-name-part taxon-name-part-type="genus" reg="Thalassiosira">Thalassiosira</tp:taxon-name-part> <tp:taxon-name-part taxon-name-part-type="species" reg="faurii">faurii</tp:taxon-name-part></tp:taxon-name></italic>
              </td><td rowspan="1" colspan="1"/><td rowspan="1" colspan="1">+</td><td rowspan="1" colspan="1">+</td><td rowspan="1" colspan="1"/></tr><tr><td rowspan="1" colspan="1">
                <italic><tp:taxon-name><tp:taxon-name-part taxon-name-part-type="genus" reg="Thalassiosira">Thalassiosira</tp:taxon-name-part> <tp:taxon-name-part taxon-name-part-type="species" reg="incerta">incerta</tp:taxon-name-part></tp:taxon-name></italic>
              </td><td rowspan="1" colspan="1">+</td><td rowspan="1" colspan="1">+</td><td rowspan="1" colspan="1">+</td><td rowspan="1" colspan="1"/></tr><tr><td rowspan="1" colspan="1">Taxa (number)</td><td rowspan="1" colspan="1">10</td><td rowspan="1" colspan="1">21</td><td rowspan="1" colspan="1">15</td><td rowspan="1" colspan="1">16</td></tr></tbody></table><table-wrap-foot><fn><p>* in the publication of sampling research from 2013 (<xref ref-type="bibr" rid="B40">Genkal and Bilous 2015</xref>), this species was identified as <italic><tp:taxon-name><tp:taxon-name-part taxon-name-part-type="genus" reg="Melosira">Melosira</tp:taxon-name-part> <tp:taxon-name-part taxon-name-part-type="species" reg="nummuloides">nummuloides</tp:taxon-name-part></tp:taxon-name></italic> C. Agardh, however, <xref ref-type="bibr" rid="B62">Houk et al. (2017)</xref> provided evidence that the correct species name should be <italic><tp:taxon-name><tp:taxon-name-part taxon-name-part-type="genus" reg="Melosira">Melosira</tp:taxon-name-part> <tp:taxon-name-part taxon-name-part-type="species" reg="subglobosa">subglobosa</tp:taxon-name-part></tp:taxon-name></italic>.</p></fn></table-wrap-foot></table-wrap></tp:treatment-sec><ref-list><ref id="B25"><mixed-citation xmlns:xlink="http://www.w3.org/1999/xlink" xlink:type="simple"><person-group><name name-style="western"><surname>El-Awamri</surname><given-names>AF</given-names></name></person-group> (<year>2008</year>) <article-title>Studies on the Morphology of Different Valve Types of the Centric Diatom Species <italic><tp:taxon-name><tp:taxon-name-part taxon-name-part-type="genus">Pleurosira</tp:taxon-name-part> <tp:taxon-name-part taxon-name-part-type="species">laevis</tp:taxon-name-part></tp:taxon-name></italic> (Ehr.) Compère.</article-title><source>Australian Journal of Basic and Applied Sciences</source><volume>2</volume>(<issue>1</issue>): <fpage>22</fpage>–<lpage>29</lpage>.</mixed-citation></ref><ref id="B40"><mixed-citation xmlns:xlink="http://www.w3.org/1999/xlink" xlink:type="simple"><person-group><name name-style="western"><surname>Genkal</surname><given-names>SI</given-names></name><name name-style="western"><surname>Bilous</surname><given-names>OP</given-names></name></person-group> (<year>2015</year>) <article-title>Centric Diatoms (<tp:taxon-name>Centrophyceae</tp:taxon-name>) of the Lower Portion of the Southern Bug River (Ukraine).</article-title><source>International Journal on <tp:taxon-name><tp:taxon-name-part taxon-name-part-type="above-genus">Algae</tp:taxon-name-part></tp:taxon-name></source><volume>17</volume>(<issue>4</issue>): <fpage>339</fpage>–<lpage>350</lpage>. <ext-link xlink:type="simple" ext-link-type="doi" xlink:href="10.1615/InterJAlgae.v17.i4.20">https://doi.org/10.1615/InterJAlgae.v17.i4.20</ext-link></mixed-citation></ref><ref id="B62"><mixed-citation xmlns:xlink="http://www.w3.org/1999/xlink" xlink:type="simple"><person-group><name name-style="western"><surname>Houk</surname><given-names>V</given-names></name><name name-style="western"><surname>Klee</surname><given-names>R</given-names></name><name name-style="western"><surname>Tanaka</surname><given-names>H</given-names></name></person-group> (<year>2017</year>) Atlas of freshwater centric diatoms with a brief key and descriptions, Second emended edition of Part I and II. <tp:taxon-name><tp:taxon-name-part taxon-name-part-type="genus">Melosiraceae</tp:taxon-name-part></tp:taxon-name>, <tp:taxon-name><tp:taxon-name-part taxon-name-part-type="family">Orthoseiraceae</tp:taxon-name-part></tp:taxon-name>, <tp:taxon-name><tp:taxon-name-part taxon-name-part-type="family">Paraliaceae</tp:taxon-name-part></tp:taxon-name> and <tp:taxon-name><tp:taxon-name-part taxon-name-part-type="genus">Aulacoseiraceae</tp:taxon-name-part></tp:taxon-name>. Fottea 17(Suppl.): 1–616.</mixed-citation></ref><ref id="B127"><mixed-citation xmlns:xlink="http://www.w3.org/1999/xlink" xlink:type="simple"><person-group><name name-style="western"><surname>Tsarenko</surname><given-names>PM</given-names></name><name name-style="western"><surname>Wasser</surname><given-names>SP</given-names></name><name name-style="western"><surname>Nevo</surname><given-names>E</given-names></name></person-group> (<year>2009</year>) <source><tp:taxon-name><tp:taxon-name-part taxon-name-part-type="above-genus">Algae</tp:taxon-name-part></tp:taxon-name> of Ukraine: diversity, nomenclature, taxonomy, ecology and geography. Vol. 2. <tp:taxon-name><tp:taxon-name-part taxon-name-part-type="phylum">Bacillariophyta</tp:taxon-name-part></tp:taxon-name>. A.R.A.</source><publisher-name>Gantner Verlag</publisher-name>, <publisher-loc>Ruggell</publisher-loc>, <size units="page">413 pp</size>.</mixed-citation></ref><ref id="B101"><mixed-citation xmlns:xlink="http://www.w3.org/1999/xlink" xlink:type="simple"><person-group><name name-style="western"><surname>Park</surname><given-names>SY</given-names></name><name name-style="western"><surname>Choi</surname><given-names>JS</given-names></name><name name-style="western"><surname>Kim</surname><given-names>JH</given-names></name><name name-style="western"><surname>Kim</surname><given-names>HS</given-names></name></person-group> (<year>2017b</year>) <article-title>Morphology and physico-ecology of two rare freshwater epilithic diatoms: <italic><tp:taxon-name><tp:taxon-name-part taxon-name-part-type="genus">Hydrosera</tp:taxon-name-part> <tp:taxon-name-part taxon-name-part-type="species">whampoensis</tp:taxon-name-part></tp:taxon-name></italic> and <italic><tp:taxon-name><tp:taxon-name-part taxon-name-part-type="genus">Pleurosira</tp:taxon-name-part> <tp:taxon-name-part taxon-name-part-type="species">laevis</tp:taxon-name-part></tp:taxon-name></italic>.</article-title><source>Nova Hedwigia</source><volume>105</volume>(<issue>1–2</issue>): <fpage>151</fpage>–<lpage>166</lpage>. <ext-link xlink:type="simple" ext-link-type="doi" xlink:href="10.1127/nova_hedwigia/2016/0384">https://doi.org/10.1127/nova_hedwigia/2016/0384</ext-link></mixed-citation></ref><ref id="B52"><mixed-citation xmlns:xlink="http://www.w3.org/1999/xlink" xlink:type="simple"><institution xlink:type="simple">Handbook of alien species in Europe DAISIE</institution> (<year>2009</year>) Invading nature – Springer series in invasion ecology 3 (2<sup>nd</sup> ed.). New York, 399 pp.</mixed-citation></ref><ref id="B31"><mixed-citation xmlns:xlink="http://www.w3.org/1999/xlink" xlink:type="simple"><person-group><name name-style="western"><surname>Fránková-Kozáková</surname><given-names>M</given-names></name><name name-style="western"><surname>Marvan</surname><given-names>P</given-names></name><name name-style="western"><surname>Geriš</surname><given-names>R</given-names></name></person-group> (<year>2007</year>) <article-title>Halophilous diatoms in Czech running waters: <italic><tp:taxon-name><tp:taxon-name-part taxon-name-part-type="genus">Pleurosira</tp:taxon-name-part> <tp:taxon-name-part taxon-name-part-type="species">laevis</tp:taxon-name-part></tp:taxon-name></italic> and <italic><tp:taxon-name><tp:taxon-name-part taxon-name-part-type="genus">Bacillaria</tp:taxon-name-part> <tp:taxon-name-part taxon-name-part-type="species">paxillifera</tp:taxon-name-part></tp:taxon-name></italic>.</article-title> In: <person-group><name name-style="western"><surname>Kusber</surname><given-names>W-H</given-names></name><name name-style="western"><surname>Jahn</surname><given-names>R</given-names></name></person-group> (<role>Eds</role>) <issue-title>Proceedings of the 1st Central European Diatom Meeting 2007.</issue-title><source>Berlin-Dahlem, 23–25 March 2007. Berlin: Botanic Garden and Botanical Museum Berlin-Dahlem, Freie Universität Berlin</source>, <fpage>39</fpage>–<lpage>44</lpage>. <ext-link xlink:type="simple" ext-link-type="doi" xlink:href="10.3372/cediatom.108">https://doi.org/10.3372/cediatom.108</ext-link></mixed-citation></ref></ref-list></tp:taxon-treatment>
