# Supplementary material for: Centric diatom diversity in the lower part of the Southern Bug river (Ukraine): the transitional zone at Mykolaiv city
Source: PhytoKeys. 2021 May 20;178:31–69. doi: 10.3897/phytokeys.178.64426 (PMC8159919; doi:10.3897/phytokeys.178.64426)
Supplement: XML Treatment for Stephanodiscus minutulus [file phytokeys.178.64426-treatment15.xml]

<!DOCTYPE tp:taxon-treatment
  PUBLIC "-//TaxonX//DTD Taxonomic Treatment Publishing DTD v0 20100105//EN" "tax-treatment-NSO.dtd">
<tp:taxon-treatment xmlns:tp="http://www.plazi.org/taxpub"><tp:treatment-meta><kwd-group><label>Taxon classification</label><kwd><named-content xmlns:xlink="http://www.w3.org/1999/xlink" content-type="kingdom">Plantae</named-content></kwd><kwd><named-content xmlns:xlink="http://www.w3.org/1999/xlink" content-type="order">Thalassiosirales</named-content></kwd><kwd><named-content xmlns:xlink="http://www.w3.org/1999/xlink" content-type="family">Stephanodiscaceae</named-content></kwd></kwd-group><mixed-citation publication-type="journal"><person-group><name><surname>Bilous</surname><given-names>Olena P.</given-names></name><name><surname>Genkal</surname><given-names>Sergey I.</given-names></name><name><surname>Zimmermann</surname><given-names>Jonas</given-names></name><name><surname>Kusber</surname><given-names>Wolf-Henning</given-names></name><name><surname>Jahn</surname><given-names>Regine</given-names></name></person-group><article-title>Centric diatom diversity in the lower part of the Southern Bug river (Ukraine): the transitional zone at Mykolaiv city</article-title><source>PhytoKeys</source><day>20</day><month>5</month><year>2021</year><volume>178</volume><fpage>31</fpage><lpage>69</lpage><pub-id pub-id-type="doi">10.3897/phytokeys.178.64426</pub-id></mixed-citation></tp:treatment-meta><tp:nomenclature><tp:taxon-name><object-id xmlns:xlink="http://www.w3.org/1999/xlink" content-type="arpha" xlink:type="simple">0444550A-6D09-55C9-BD0B-C0F684DADD0E</object-id>
                  <tp:taxon-name-part taxon-name-part-type="genus" reg="Stephanodiscus">Stephanodiscus</tp:taxon-name-part>
                  <tp:taxon-name-part taxon-name-part-type="species" reg="minutulus">minutulus</tp:taxon-name-part>
                </tp:taxon-name><tp:taxon-authority>(Kütz.) Cleve &amp; J.D. Möller, Collect. Diat.: 300. 1882.</tp:taxon-authority></tp:nomenclature><tp:treatment-sec sec-type="Basionym" id="SECID0EFYAI"><title>Basionym.</title><p><italic><tp:taxon-name><tp:taxon-name-part taxon-name-part-type="genus" reg="Cyclotella">Cyclotella</tp:taxon-name-part> <tp:taxon-name-part taxon-name-part-type="species" reg="minutula">minutula</tp:taxon-name-part></tp:taxon-name></italic> Kütz. Kieselschal. Bacill.: 50, pl. 2, fig. 3. 1844.</p></tp:treatment-sec><tp:treatment-sec sec-type="Synonyms" id="SECID0EWYAI"><title>Synonyms.</title><p><tp:taxon-name><tp:taxon-name-part taxon-name-part-type="genus" reg="Stephanodiscus">S.</tp:taxon-name-part> <tp:taxon-name-part taxon-name-part-type="species" reg="astraea">astraea</tp:taxon-name-part> <tp:taxon-name-part taxon-name-part-type="infraspecific-rank">var.</tp:taxon-name-part> <tp:taxon-name-part taxon-name-part-type="variety" reg="minutula">minutula</tp:taxon-name-part></tp:taxon-name> (Kütz.) Grunow, <italic><tp:taxon-name><tp:taxon-name-part taxon-name-part-type="genus" reg="Stephanodiscus">S.</tp:taxon-name-part> <tp:taxon-name-part taxon-name-part-type="species" reg="minutulus">minutulus</tp:taxon-name-part></tp:taxon-name></italic> (Kütz.) Round, <italic><tp:taxon-name><tp:taxon-name-part taxon-name-part-type="genus" reg="Stephanodiscus">S.</tp:taxon-name-part> <tp:taxon-name-part taxon-name-part-type="species" reg="parvus">parvus</tp:taxon-name-part></tp:taxon-name></italic> Stoermer &amp; Håk., <italic><tp:taxon-name><tp:taxon-name-part taxon-name-part-type="genus" reg="Stephanodiscus">S.</tp:taxon-name-part> <tp:taxon-name-part taxon-name-part-type="species" reg="perforatus">perforatus</tp:taxon-name-part></tp:taxon-name></italic> Genkal &amp; Kuzmin, <tp:taxon-name><tp:taxon-name-part taxon-name-part-type="genus" reg="Stephanodiscus">S.</tp:taxon-name-part> <tp:taxon-name-part taxon-name-part-type="species" reg="rotula">rotula</tp:taxon-name-part> <tp:taxon-name-part taxon-name-part-type="infraspecific-rank">var.</tp:taxon-name-part> <tp:taxon-name-part taxon-name-part-type="variety" reg="minutulus">minutulus</tp:taxon-name-part></tp:taxon-name> (Kütz.) R. Ross &amp; P.A. Sims.</p></tp:treatment-sec><tp:treatment-sec sec-type="description" id="SECID0E61AI"><title>Morphological description.</title><p>The frustule is disciform, valves flat or with slightly convex or concave centre, 8.8–9.1 μm in diameter, striae double to triple, numbering 10 in 10 μm (Fig. <xref ref-type="fig" rid="F5">5G, H</xref>). A central process is present. The spines are short, growing from each rib (Figs <xref ref-type="fig" rid="F5">5G, H</xref>, <xref ref-type="fig" rid="F6">6A</xref>).</p><fig id="F6" position="float" orientation="portrait"><object-id xmlns:xlink="http://www.w3.org/1999/xlink" content-type="doi" xlink:type="simple">10.3897/phytokeys.178.64426.figure6</object-id><object-id xmlns:xlink="http://www.w3.org/1999/xlink" content-type="arpha" xlink:type="simple">0C3AB48A-7397-5CD3-BBD0-B1A343219AE6</object-id><label>Figure 6.</label><caption><p><abbrev xmlns:xlink="http://www.w3.org/1999/xlink" xlink:title="scanning electron microscopy" id="ABBRID0EZ2AI" xlink:type="simple">SEM</abbrev> (<bold>A–F, H</bold>) and <abbrev xmlns:xlink="http://www.w3.org/1999/xlink" xlink:title="light microscopy" id="ABBRID0E62AI" xlink:type="simple">LM</abbrev> images (<bold>G</bold>) of species found in the transitional zone at Mykolaiv city, valve views: <bold>A</bold><italic><tp:taxon-name><tp:taxon-name-part taxon-name-part-type="genus" reg="Stephanodiscus">Stephanodiscus</tp:taxon-name-part> <tp:taxon-name-part taxon-name-part-type="species" reg="minutulus">minutulus</tp:taxon-name-part></tp:taxon-name></italic> with arrows shown marginal and central fultoportulae <bold>B, C</bold><tp:taxon-name><tp:taxon-name-part taxon-name-part-type="genus" reg="Cyclotella">Cyclotella</tp:taxon-name-part> <tp:taxon-name-part taxon-name-part-type="species" reg="atomus">atomus</tp:taxon-name-part> <tp:taxon-name-part taxon-name-part-type="infraspecific-rank">var.</tp:taxon-name-part> <tp:taxon-name-part taxon-name-part-type="variety" reg="atomus">atomus</tp:taxon-name-part></tp:taxon-name> with arrows shown marginal and central fultoportulae <bold>D–F</bold><tp:taxon-name><tp:taxon-name-part taxon-name-part-type="genus" reg="Cyclotella">Cyclotella</tp:taxon-name-part> <tp:taxon-name-part taxon-name-part-type="species" reg="atomus">atomus</tp:taxon-name-part> <tp:taxon-name-part taxon-name-part-type="infraspecific-rank">var.</tp:taxon-name-part> <tp:taxon-name-part taxon-name-part-type="variety" reg="gracilis">gracilis</tp:taxon-name-part></tp:taxon-name> with arrows shown marginal and central fultoportulae on <bold>D</bold> picture, only central fultoportula on <bold>E</bold> and central fultoportula and alveolae on (<bold>F</bold>) <bold>G</bold><italic><tp:taxon-name><tp:taxon-name-part taxon-name-part-type="genus" reg="Cyclotella">Cyclotella</tp:taxon-name-part> <tp:taxon-name-part taxon-name-part-type="species" reg="choctawhatcheeana">choctawhatcheeana</tp:taxon-name-part></tp:taxon-name></italic> with arrow shown central fultoportulae <bold>H</bold><italic><tp:taxon-name><tp:taxon-name-part taxon-name-part-type="genus" reg="Cyclotella">Cyclotella</tp:taxon-name-part> <tp:taxon-name-part taxon-name-part-type="species" reg="cryptica">cryptica</tp:taxon-name-part></tp:taxon-name></italic> with arrows shown marginal and central fultoportulae. Scale bars: 3 μm (<bold>B, C</bold>); 4 μm (<bold>D, F</bold>); 5 μm (<bold>A, E, H</bold>); 10 μm (<bold>G</bold>).</p></caption><graphic xmlns:xlink="http://www.w3.org/1999/xlink" xlink:href="phytokeys-178-031-g006.jpg" position="float" orientation="portrait" xlink:type="simple" id="oo_545738.jpg"><uri content-type="original_file" xlink:type="simple">https://binary.pensoft.net/fig/545738</uri></graphic></fig></tp:treatment-sec><tp:treatment-sec sec-type="ecology" id="SECID0EF6AI"><title>Ecology.</title><p>It is a planktonic taxon, described as eutraphentic (<xref ref-type="bibr" rid="B57">Hofmann et al. 2018</xref>). <italic><tp:taxon-name><tp:taxon-name-part taxon-name-part-type="genus" reg="Stephanodiscus">Stephanodiscus</tp:taxon-name-part> <tp:taxon-name-part taxon-name-part-type="species" reg="minutulus">minutulus</tp:taxon-name-part></tp:taxon-name></italic> reaches greatest abundance in productive nearshore regions, in the mouths of large rivers and coastal embayments. This taxon is an indicator of increased TP concentrations, alkaliphilic, mesosaprobic indicator (<xref ref-type="bibr" rid="B120">Stoermer and Yang 1969</xref>; <xref ref-type="bibr" rid="B14">Bradbury et al. 2002</xref>; <xref ref-type="bibr" rid="B104">Reavie and Kireta 2015</xref>).</p></tp:treatment-sec><tp:treatment-sec sec-type="distribution" id="SECID0EGABI"><title>Distribution.</title><p><italic><tp:taxon-name><tp:taxon-name-part taxon-name-part-type="genus" reg="Stephanodiscus">Stephanodiscus</tp:taxon-name-part> <tp:taxon-name-part taxon-name-part-type="species" reg="minutulus">minutulus</tp:taxon-name-part></tp:taxon-name></italic> occurred at the Mykolaiv city and downstream the Southern Bug river sites (Table <xref ref-type="table" rid="T1">1</xref>). This taxon is distributed over the entire territory of Ukraine, common for such rivers as the Dnipro with its reservoirs and tributaries, the rivers Dnister, Danube, Siverskyi Donets, estuaries of main rivers (<xref ref-type="bibr" rid="B127">Tsarenko et al. 2009</xref>).</p><p>Concerning worldwide distribution, <italic><tp:taxon-name><tp:taxon-name-part taxon-name-part-type="genus" reg="Stephanodiscus">Stephanodiscus</tp:taxon-name-part> <tp:taxon-name-part taxon-name-part-type="species" reg="minutulus">minutulus</tp:taxon-name-part></tp:taxon-name></italic> is a widespread taxon, recorded for Europe (i.e. Estonia, Finland, France, Germany, Great Britain, Hungary, Ireland, Moldova, Norway, Russia, Ukraine), Asia (Armenia, Georgia, Iran, Israel, Russia, Japan), North America (Canada, Greenland, USA) (<xref ref-type="bibr" rid="B127">Tsarenko et al. 2009</xref>; <xref ref-type="bibr" rid="B69">Kiss et al. 2012</xref>; <xref ref-type="bibr" rid="B77">Kulikovskiy et al. 2013</xref>; <xref ref-type="bibr" rid="B45">Genkal et al. 2020</xref>).</p></tp:treatment-sec><tp:treatment-sec sec-type="comments" id="SECID0E3BBI"><title>Comments.</title><p><xref ref-type="bibr" rid="B61">Houk et al. (2014)</xref> considered <italic><tp:taxon-name><tp:taxon-name-part taxon-name-part-type="genus" reg="Stephanodiscus">Stephanodiscus</tp:taxon-name-part> <tp:taxon-name-part taxon-name-part-type="species" reg="minutulus">minutulus</tp:taxon-name-part></tp:taxon-name></italic> to be different from <italic><tp:taxon-name><tp:taxon-name-part taxon-name-part-type="genus" reg="Stephanodiscus">Stephanodiscus</tp:taxon-name-part> <tp:taxon-name-part taxon-name-part-type="species" reg="parvus">parvus</tp:taxon-name-part></tp:taxon-name></italic> (and <xref ref-type="bibr" rid="B117">Stoermer and Håkansson 1984</xref>) and noted the main difference between <italic><tp:taxon-name><tp:taxon-name-part taxon-name-part-type="genus" reg="Stephanodiscus">S.</tp:taxon-name-part> <tp:taxon-name-part taxon-name-part-type="species" reg="minutulus">minutulus</tp:taxon-name-part></tp:taxon-name></italic> and <italic><tp:taxon-name><tp:taxon-name-part taxon-name-part-type="genus" reg="Stephanodiscus">S.</tp:taxon-name-part> <tp:taxon-name-part taxon-name-part-type="species" reg="parvus">parvus</tp:taxon-name-part></tp:taxon-name></italic> the convex-concave valve relief in contrast to flat valves, respectively. However, many authors have shown that in <italic><tp:taxon-name><tp:taxon-name-part taxon-name-part-type="genus" reg="Stephanodiscus">S.</tp:taxon-name-part> <tp:taxon-name-part taxon-name-part-type="species" reg="minutulus">minutulus</tp:taxon-name-part></tp:taxon-name></italic> the valve relief varies from convex-concave to flat, and therefore <italic><tp:taxon-name><tp:taxon-name-part taxon-name-part-type="genus" reg="Stephanodiscus">S.</tp:taxon-name-part> <tp:taxon-name-part taxon-name-part-type="species" reg="parvus">parvus</tp:taxon-name-part></tp:taxon-name></italic> was treated as a synonym (see <xref ref-type="bibr" rid="B38">Genkal 2010</xref>), and we adhere to this point of view.</p></tp:treatment-sec><tp:treatment-sec><!--Section generated to contain objects referenced in tp:taxon-treatment.--><fig id="F5" position="float" orientation="portrait"><object-id xmlns:xlink="http://www.w3.org/1999/xlink" content-type="doi" xlink:type="simple">10.3897/phytokeys.178.64426.figure5</object-id><object-id xmlns:xlink="http://www.w3.org/1999/xlink" content-type="arpha" xlink:type="simple">CD27377E-FAF5-59E8-8C36-9A0AAF721D6E</object-id><label>Figure 5.</label><caption><p><abbrev xmlns:xlink="http://www.w3.org/1999/xlink" xlink:title="scanning electron microscopy" id="ABBRID0EGFAI" xlink:type="simple">SEM</abbrev> images of species found in the transitional zone at Mykolaiv city (<bold>A, B, E–H</bold> valve views, <bold>C, D</bold> girdle views): <bold>A</bold><italic><tp:taxon-name><tp:taxon-name-part taxon-name-part-type="genus" reg="Minidiscus">Minidiscus</tp:taxon-name-part> <tp:taxon-name-part taxon-name-part-type="species" reg="proschkinae">proschkinae</tp:taxon-name-part></tp:taxon-name></italic> with arrows showing rimoportula and marginal fultoportula <bold>B–D</bold><italic><tp:taxon-name><tp:taxon-name-part taxon-name-part-type="genus" reg="Skeletonema">Skeletonema</tp:taxon-name-part> <tp:taxon-name-part taxon-name-part-type="species" reg="subsalsum">subsalsum</tp:taxon-name-part></tp:taxon-name></italic> with arrows showing marginal fultoportulae <bold>E</bold><italic><tp:taxon-name><tp:taxon-name-part taxon-name-part-type="genus" reg="Stephanodiscus">Stephanodiscus</tp:taxon-name-part> <tp:taxon-name-part taxon-name-part-type="species" reg="hantzschii">hantzschii</tp:taxon-name-part></tp:taxon-name></italic> with arrow shown spines <bold>F</bold><italic><tp:taxon-name><tp:taxon-name-part taxon-name-part-type="genus" reg="Stephanodiscus">Stephanodiscus</tp:taxon-name-part> <tp:taxon-name-part taxon-name-part-type="species" reg="makarovae">makarovae</tp:taxon-name-part></tp:taxon-name></italic> with arrows showing marginal and central fultoportulae <bold>G, H</bold><italic><tp:taxon-name><tp:taxon-name-part taxon-name-part-type="genus" reg="Stephanodiscus">Stephanodiscus</tp:taxon-name-part> <tp:taxon-name-part taxon-name-part-type="species" reg="minutulus">minutulus</tp:taxon-name-part></tp:taxon-name></italic> with arrows showing spines and central fultoportula. Scale bars: 3 μm (<bold>A</bold>); 4 μm (<bold>B, F, H</bold>); 5 μm (<bold>C, D, G</bold>); 10 μm (<bold>E</bold>).</p></caption><graphic xmlns:xlink="http://www.w3.org/1999/xlink" xlink:href="phytokeys-178-031-g005.jpg" position="float" orientation="portrait" xlink:type="simple" id="oo_545737.jpg"><uri content-type="original_file" xlink:type="simple">https://binary.pensoft.net/fig/545737</uri></graphic></fig><table-wrap id="T1" position="float" orientation="portrait"><label>Table 1.</label><caption><p>Species composition of centric diatoms at the investigated sites near Mykolaiv city in the Southern Bug River in the year 2017 (2013 added for station 2).</p></caption><table id="TID0EFIAK" rules="all"><tbody><tr><th rowspan="2" colspan="1">List of species</th><th rowspan="1" colspan="4">Stations</th></tr><tr><th rowspan="1" colspan="1">1: Upstream Mykolaiv</th><th rowspan="1" colspan="1">2: Mykolaiv (2017)</th><th rowspan="1" colspan="1">2: Mykolaiv (2013)</th><th rowspan="1" colspan="1">3: Downstream Mykolaiv</th></tr><tr><td rowspan="1" colspan="1">
                <italic><tp:taxon-name><tp:taxon-name-part taxon-name-part-type="genus" reg="Actinocyclus">Actinocyclus</tp:taxon-name-part> <tp:taxon-name-part taxon-name-part-type="species" reg="normanii">normanii</tp:taxon-name-part></tp:taxon-name></italic>
              </td><td rowspan="1" colspan="1">+</td><td rowspan="1" colspan="1">+</td><td rowspan="1" colspan="1"/><td rowspan="1" colspan="1">+</td></tr><tr><td rowspan="1" colspan="1">
                <italic><tp:taxon-name><tp:taxon-name-part taxon-name-part-type="genus" reg="Aulacoseira">Aulacoseira</tp:taxon-name-part> <tp:taxon-name-part taxon-name-part-type="species" reg="islandica">islandica</tp:taxon-name-part></tp:taxon-name></italic>
              </td><td rowspan="1" colspan="1">+</td><td rowspan="1" colspan="1">+</td><td rowspan="1" colspan="1"/><td rowspan="1" colspan="1">+</td></tr><tr><td rowspan="1" colspan="1">
                <italic><tp:taxon-name><tp:taxon-name-part taxon-name-part-type="genus" reg="Aulacoseira">Aulacoseira</tp:taxon-name-part> <tp:taxon-name-part taxon-name-part-type="species" reg="nivalis">nivalis</tp:taxon-name-part></tp:taxon-name></italic>
              </td><td rowspan="1" colspan="1">+</td><td rowspan="1" colspan="1">+</td><td rowspan="1" colspan="1"/><td rowspan="1" colspan="1">+</td></tr><tr><td rowspan="1" colspan="1">
                <italic><tp:taxon-name><tp:taxon-name-part taxon-name-part-type="genus" reg="Aulacoseira">Aulacoseira</tp:taxon-name-part> <tp:taxon-name-part taxon-name-part-type="species" reg="subarctica">subarctica</tp:taxon-name-part></tp:taxon-name></italic>
              </td><td rowspan="1" colspan="1"/><td rowspan="1" colspan="1">+</td><td rowspan="1" colspan="1">+</td><td rowspan="1" colspan="1"/></tr><tr><td rowspan="1" colspan="1">
                <italic><tp:taxon-name><tp:taxon-name-part taxon-name-part-type="genus" reg="Conticribra">Conticribra</tp:taxon-name-part> <tp:taxon-name-part taxon-name-part-type="species" reg="weissflogii">weissflogii</tp:taxon-name-part></tp:taxon-name></italic>
              </td><td rowspan="1" colspan="1"/><td rowspan="1" colspan="1">+</td><td rowspan="1" colspan="1">+</td><td rowspan="1" colspan="1"/></tr><tr><td rowspan="1" colspan="1">
                <italic><tp:taxon-name><tp:taxon-name-part taxon-name-part-type="genus" reg="Cyclostephanos">Cyclostephanos</tp:taxon-name-part> <tp:taxon-name-part taxon-name-part-type="species" reg="dubius">dubius</tp:taxon-name-part></tp:taxon-name></italic>
              </td><td rowspan="1" colspan="1">+</td><td rowspan="1" colspan="1">+</td><td rowspan="1" colspan="1">+</td><td rowspan="1" colspan="1"/></tr><tr><td rowspan="1" colspan="1">
                <italic><tp:taxon-name><tp:taxon-name-part taxon-name-part-type="genus" reg="Cyclostephanos">Cyclostephanos</tp:taxon-name-part> <tp:taxon-name-part taxon-name-part-type="species" reg="invisitatus">invisitatus</tp:taxon-name-part></tp:taxon-name></italic>
              </td><td rowspan="1" colspan="1"/><td rowspan="1" colspan="1">+</td><td rowspan="1" colspan="1">+</td><td rowspan="1" colspan="1">+</td></tr><tr><td rowspan="1" colspan="1">
                <tp:taxon-name><tp:taxon-name-part taxon-name-part-type="genus" reg="Cyclotella">Cyclotella</tp:taxon-name-part> <tp:taxon-name-part taxon-name-part-type="species" reg="atomus">atomus</tp:taxon-name-part> <tp:taxon-name-part taxon-name-part-type="infraspecific-rank">var.</tp:taxon-name-part> <tp:taxon-name-part taxon-name-part-type="variety" reg="atomus">atomus</tp:taxon-name-part></tp:taxon-name>
              </td><td rowspan="1" colspan="1">+</td><td rowspan="1" colspan="1">+</td><td rowspan="1" colspan="1">+</td><td rowspan="1" colspan="1">+</td></tr><tr><td rowspan="1" colspan="1">
                <tp:taxon-name><tp:taxon-name-part taxon-name-part-type="genus" reg="Cyclotella">Cyclotella</tp:taxon-name-part> <tp:taxon-name-part taxon-name-part-type="species" reg="atomus">atomus</tp:taxon-name-part> <tp:taxon-name-part taxon-name-part-type="infraspecific-rank">var.</tp:taxon-name-part> <tp:taxon-name-part taxon-name-part-type="variety" reg="gracilis">gracilis</tp:taxon-name-part></tp:taxon-name>
              </td><td rowspan="1" colspan="1">+</td><td rowspan="1" colspan="1">+</td><td rowspan="1" colspan="1"/><td rowspan="1" colspan="1">+</td></tr><tr><td rowspan="1" colspan="1">
                <italic><tp:taxon-name><tp:taxon-name-part taxon-name-part-type="genus" reg="Cyclotella">Cyclotella</tp:taxon-name-part> <tp:taxon-name-part taxon-name-part-type="species" reg="choctawhatcheeana">choctawhatcheeana</tp:taxon-name-part></tp:taxon-name></italic>
              </td><td rowspan="1" colspan="1"/><td rowspan="1" colspan="1">+</td><td rowspan="1" colspan="1">+</td><td rowspan="1" colspan="1">+</td></tr><tr><td rowspan="1" colspan="1">
                <italic><tp:taxon-name><tp:taxon-name-part taxon-name-part-type="genus" reg="Cyclotella">Cyclotella</tp:taxon-name-part> <tp:taxon-name-part taxon-name-part-type="species" reg="cryptica">cryptica</tp:taxon-name-part></tp:taxon-name></italic>
              </td><td rowspan="1" colspan="1"/><td rowspan="1" colspan="1"/><td rowspan="1" colspan="1"/><td rowspan="1" colspan="1">+</td></tr><tr><td rowspan="1" colspan="1">
                <italic><tp:taxon-name><tp:taxon-name-part taxon-name-part-type="genus" reg="Cyclotella">Cyclotella</tp:taxon-name-part> <tp:taxon-name-part taxon-name-part-type="species" reg="marina">marina</tp:taxon-name-part></tp:taxon-name></italic>
              </td><td rowspan="1" colspan="1">+</td><td rowspan="1" colspan="1">+</td><td rowspan="1" colspan="1"/><td rowspan="1" colspan="1">+</td></tr><tr><td rowspan="1" colspan="1">
                <italic><tp:taxon-name><tp:taxon-name-part taxon-name-part-type="genus" reg="Cyclotella">Cyclotella</tp:taxon-name-part> <tp:taxon-name-part taxon-name-part-type="species" reg="meduanae">meduanae</tp:taxon-name-part></tp:taxon-name></italic>
              </td><td rowspan="1" colspan="1"/><td rowspan="1" colspan="1">+</td><td rowspan="1" colspan="1">+</td><td rowspan="1" colspan="1">+</td></tr><tr><td rowspan="1" colspan="1">
                <italic><tp:taxon-name><tp:taxon-name-part taxon-name-part-type="genus" reg="Cyclotella">Cyclotella</tp:taxon-name-part> <tp:taxon-name-part taxon-name-part-type="species" reg="meneghiniana">meneghiniana</tp:taxon-name-part></tp:taxon-name></italic>
              </td><td rowspan="1" colspan="1">+</td><td rowspan="1" colspan="1">+</td><td rowspan="1" colspan="1">+</td><td rowspan="1" colspan="1">+</td></tr><tr><td rowspan="1" colspan="1">
                <italic><tp:taxon-name><tp:taxon-name-part taxon-name-part-type="genus" reg="Melosira">Melosira</tp:taxon-name-part> <tp:taxon-name-part taxon-name-part-type="species" reg="subglobosa">subglobosa</tp:taxon-name-part></tp:taxon-name></italic>
              </td><td rowspan="1" colspan="1"/><td rowspan="1" colspan="1">+</td><td rowspan="1" colspan="1">+*</td><td rowspan="1" colspan="1"/></tr><tr><td rowspan="1" colspan="1">
                <italic><tp:taxon-name><tp:taxon-name-part taxon-name-part-type="genus" reg="Melosira">Melosira</tp:taxon-name-part> <tp:taxon-name-part taxon-name-part-type="species" reg="varians">varians</tp:taxon-name-part></tp:taxon-name></italic>
              </td><td rowspan="1" colspan="1"/><td rowspan="1" colspan="1"/><td rowspan="1" colspan="1">+</td><td rowspan="1" colspan="1"/></tr><tr><td rowspan="1" colspan="1">
                <italic><tp:taxon-name><tp:taxon-name-part taxon-name-part-type="genus" reg="Minidiscus">Minidiscus</tp:taxon-name-part> <tp:taxon-name-part taxon-name-part-type="species" reg="proschkinae">proschkinae</tp:taxon-name-part></tp:taxon-name></italic>
              </td><td rowspan="1" colspan="1"/><td rowspan="1" colspan="1">+</td><td rowspan="1" colspan="1"/><td rowspan="1" colspan="1">+</td></tr><tr><td rowspan="1" colspan="1">
                <italic><tp:taxon-name><tp:taxon-name-part taxon-name-part-type="genus" reg="Pleurosira">Pleurosira</tp:taxon-name-part> <tp:taxon-name-part taxon-name-part-type="species" reg="laevis">laevis</tp:taxon-name-part></tp:taxon-name></italic>
              </td><td rowspan="1" colspan="1"/><td rowspan="1" colspan="1">+</td><td rowspan="1" colspan="1"/><td rowspan="1" colspan="1">+</td></tr><tr><td rowspan="1" colspan="1">
                <italic><tp:taxon-name><tp:taxon-name-part taxon-name-part-type="genus" reg="Skeletonema">Skeletonema</tp:taxon-name-part> <tp:taxon-name-part taxon-name-part-type="species" reg="subsalsum">subsalsum</tp:taxon-name-part></tp:taxon-name></italic>
              </td><td rowspan="1" colspan="1"/><td rowspan="1" colspan="1">+</td><td rowspan="1" colspan="1">+</td><td rowspan="1" colspan="1"/></tr><tr><td rowspan="1" colspan="1">
                <italic><tp:taxon-name><tp:taxon-name-part taxon-name-part-type="genus" reg="Stephanodiscus">Stephanodiscus</tp:taxon-name-part> <tp:taxon-name-part taxon-name-part-type="species" reg="hantzschii">hantzschii</tp:taxon-name-part></tp:taxon-name></italic>
              </td><td rowspan="1" colspan="1">+</td><td rowspan="1" colspan="1">+</td><td rowspan="1" colspan="1">+</td><td rowspan="1" colspan="1">+</td></tr><tr><td rowspan="1" colspan="1">
                <italic><tp:taxon-name><tp:taxon-name-part taxon-name-part-type="genus" reg="Stephanodiscus">Stephanodiscus</tp:taxon-name-part> <tp:taxon-name-part taxon-name-part-type="species" reg="makarovae">makarovae</tp:taxon-name-part></tp:taxon-name></italic>
              </td><td rowspan="1" colspan="1"/><td rowspan="1" colspan="1"/><td rowspan="1" colspan="1"/><td rowspan="1" colspan="1">+</td></tr><tr><td rowspan="1" colspan="1">
                <italic><tp:taxon-name><tp:taxon-name-part taxon-name-part-type="genus" reg="Stephanodiscus">Stephanodiscus</tp:taxon-name-part> <tp:taxon-name-part taxon-name-part-type="species" reg="minutulus">minutulus</tp:taxon-name-part></tp:taxon-name></italic>
              </td><td rowspan="1" colspan="1"/><td rowspan="1" colspan="1">+</td><td rowspan="1" colspan="1">+</td><td rowspan="1" colspan="1">+</td></tr><tr><td rowspan="1" colspan="1">
                <italic><tp:taxon-name><tp:taxon-name-part taxon-name-part-type="genus" reg="Thalassiosira">Thalassiosira</tp:taxon-name-part> <tp:taxon-name-part taxon-name-part-type="species" reg="faurii">faurii</tp:taxon-name-part></tp:taxon-name></italic>
              </td><td rowspan="1" colspan="1"/><td rowspan="1" colspan="1">+</td><td rowspan="1" colspan="1">+</td><td rowspan="1" colspan="1"/></tr><tr><td rowspan="1" colspan="1">
                <italic><tp:taxon-name><tp:taxon-name-part taxon-name-part-type="genus" reg="Thalassiosira">Thalassiosira</tp:taxon-name-part> <tp:taxon-name-part taxon-name-part-type="species" reg="incerta">incerta</tp:taxon-name-part></tp:taxon-name></italic>
              </td><td rowspan="1" colspan="1">+</td><td rowspan="1" colspan="1">+</td><td rowspan="1" colspan="1">+</td><td rowspan="1" colspan="1"/></tr><tr><td rowspan="1" colspan="1">Taxa (number)</td><td rowspan="1" colspan="1">10</td><td rowspan="1" colspan="1">21</td><td rowspan="1" colspan="1">15</td><td rowspan="1" colspan="1">16</td></tr></tbody></table><table-wrap-foot><fn><p>* in the publication of sampling research from 2013 (<xref ref-type="bibr" rid="B40">Genkal and Bilous 2015</xref>), this species was identified as <italic><tp:taxon-name><tp:taxon-name-part taxon-name-part-type="genus" reg="Melosira">Melosira</tp:taxon-name-part> <tp:taxon-name-part taxon-name-part-type="species" reg="nummuloides">nummuloides</tp:taxon-name-part></tp:taxon-name></italic> C. Agardh, however, <xref ref-type="bibr" rid="B62">Houk et al. (2017)</xref> provided evidence that the correct species name should be <italic><tp:taxon-name><tp:taxon-name-part taxon-name-part-type="genus" reg="Melosira">Melosira</tp:taxon-name-part> <tp:taxon-name-part taxon-name-part-type="species" reg="subglobosa">subglobosa</tp:taxon-name-part></tp:taxon-name></italic>.</p></fn></table-wrap-foot></table-wrap></tp:treatment-sec><ref-list><ref id="B57"><mixed-citation xmlns:xlink="http://www.w3.org/1999/xlink" xlink:type="simple"><person-group><name name-style="western"><surname>Hofmann</surname><given-names>G</given-names></name><name name-style="western"><surname>Lange-Bertalot</surname><given-names>H</given-names></name><name name-style="western"><surname>Werum</surname><given-names>M</given-names></name><name name-style="western"><surname>Klee</surname><given-names>R unter Mitarbeit von König C</given-names></name><name name-style="western"><surname>Kusber</surname><given-names>W-H</given-names></name><name name-style="western"><surname>Metzeltin</surname><given-names>D</given-names></name><name name-style="western"><surname>Reichardt</surname><given-names>E</given-names></name></person-group> (<year>2018</year>) <article-title>Rote Liste und Gesamtartenliste der limnischen Kieselalgen (<tp:taxon-name><tp:taxon-name-part taxon-name-part-type="phylum">Bacillariophyta</tp:taxon-name-part></tp:taxon-name>) Deutschlands.</article-title> In: <person-group><name name-style="western"><surname>Metzing</surname><given-names>D</given-names></name><name name-style="western"><surname>Hofbauer</surname><given-names>NL</given-names></name><name name-style="western"><surname>Hajek</surname><given-names>GM</given-names></name></person-group> (<role>Eds</role>) <issue-title>Rote Liste gefährdeter Tiere, Pflanzen und Pilze Deutschlands.</issue-title><source>Band 7: Pflanzen. Landwirtschaftsverlag, Münster, Naturschutz und Biologische Vielfalt 70(7)</source>, <fpage>601</fpage>–<lpage>708</lpage>.</mixed-citation></ref><ref id="B120"><mixed-citation xmlns:xlink="http://www.w3.org/1999/xlink" xlink:type="simple"><person-group><name name-style="western"><surname>Stoermer</surname><given-names>EF</given-names></name><name name-style="western"><surname>Yang</surname><given-names>JJ</given-names></name></person-group> (<year>1969</year>) <article-title>Plankton diatom assemblages in Lake Michigan. Univ.</article-title><source>Michigan, Special report of the Great Lakes Research Division</source><volume>47</volume>: <fpage>1</fpage>–<lpage>168</lpage>. <ext-link xlink:type="simple" ext-link-type="doi" xlink:href="10.5962/bhl.title.58520">https://doi.org/10.5962/bhl.title.58520</ext-link></mixed-citation></ref><ref id="B14"><mixed-citation xmlns:xlink="http://www.w3.org/1999/xlink" xlink:type="simple"><person-group><name name-style="western"><surname>Bradbury</surname><given-names>P</given-names></name><name name-style="western"><surname>Cumming</surname><given-names>B</given-names></name><name name-style="western"><surname>Laird</surname><given-names>K</given-names></name></person-group> (<year>2002</year>) <article-title>A 1500-year record of climatic and environmental change in Elk Lake, Minnesota III: Measures of past primary productivity.</article-title><source>Journal of Paleolimnology</source><volume>27</volume>(<issue>3</issue>): <fpage>321</fpage>–<lpage>340</lpage>. <ext-link xlink:type="simple" ext-link-type="doi" xlink:href="10.1023/A:1016035313101">https://doi.org/10.1023/A:1016035313101</ext-link></mixed-citation></ref><ref id="B104"><mixed-citation xmlns:xlink="http://www.w3.org/1999/xlink" xlink:type="simple"><person-group><name name-style="western"><surname>Reavie</surname><given-names>ED</given-names></name><name name-style="western"><surname>Kireta</surname><given-names>AR</given-names></name></person-group> (<year>2015</year>) <article-title>Centric, araphid and eunotioid diatoms of the Coastal Laurentian Great Lakes.</article-title><source>Bibliotheca Diatomologica</source><volume>62</volume>: <fpage>1</fpage>–<lpage>184</lpage>.</mixed-citation></ref><ref id="B40"><mixed-citation xmlns:xlink="http://www.w3.org/1999/xlink" xlink:type="simple"><person-group><name name-style="western"><surname>Genkal</surname><given-names>SI</given-names></name><name name-style="western"><surname>Bilous</surname><given-names>OP</given-names></name></person-group> (<year>2015</year>) <article-title>Centric Diatoms (<tp:taxon-name>Centrophyceae</tp:taxon-name>) of the Lower Portion of the Southern Bug River (Ukraine).</article-title><source>International Journal on <tp:taxon-name><tp:taxon-name-part taxon-name-part-type="above-genus">Algae</tp:taxon-name-part></tp:taxon-name></source><volume>17</volume>(<issue>4</issue>): <fpage>339</fpage>–<lpage>350</lpage>. <ext-link xlink:type="simple" ext-link-type="doi" xlink:href="10.1615/InterJAlgae.v17.i4.20">https://doi.org/10.1615/InterJAlgae.v17.i4.20</ext-link></mixed-citation></ref><ref id="B62"><mixed-citation xmlns:xlink="http://www.w3.org/1999/xlink" xlink:type="simple"><person-group><name name-style="western"><surname>Houk</surname><given-names>V</given-names></name><name name-style="western"><surname>Klee</surname><given-names>R</given-names></name><name name-style="western"><surname>Tanaka</surname><given-names>H</given-names></name></person-group> (<year>2017</year>) Atlas of freshwater centric diatoms with a brief key and descriptions, Second emended edition of Part I and II. <tp:taxon-name><tp:taxon-name-part taxon-name-part-type="genus">Melosiraceae</tp:taxon-name-part></tp:taxon-name>, <tp:taxon-name><tp:taxon-name-part taxon-name-part-type="family">Orthoseiraceae</tp:taxon-name-part></tp:taxon-name>, <tp:taxon-name><tp:taxon-name-part taxon-name-part-type="family">Paraliaceae</tp:taxon-name-part></tp:taxon-name> and <tp:taxon-name><tp:taxon-name-part taxon-name-part-type="genus">Aulacoseiraceae</tp:taxon-name-part></tp:taxon-name>. Fottea 17(Suppl.): 1–616.</mixed-citation></ref><ref id="B127"><mixed-citation xmlns:xlink="http://www.w3.org/1999/xlink" xlink:type="simple"><person-group><name name-style="western"><surname>Tsarenko</surname><given-names>PM</given-names></name><name name-style="western"><surname>Wasser</surname><given-names>SP</given-names></name><name name-style="western"><surname>Nevo</surname><given-names>E</given-names></name></person-group> (<year>2009</year>) <source><tp:taxon-name><tp:taxon-name-part taxon-name-part-type="above-genus">Algae</tp:taxon-name-part></tp:taxon-name> of Ukraine: diversity, nomenclature, taxonomy, ecology and geography. Vol. 2. <tp:taxon-name><tp:taxon-name-part taxon-name-part-type="phylum">Bacillariophyta</tp:taxon-name-part></tp:taxon-name>. A.R.A.</source><publisher-name>Gantner Verlag</publisher-name>, <publisher-loc>Ruggell</publisher-loc>, <size units="page">413 pp</size>.</mixed-citation></ref><ref id="B69"><mixed-citation xmlns:xlink="http://www.w3.org/1999/xlink" xlink:type="simple"><person-group><name name-style="western"><surname>Kiss</surname><given-names>KT</given-names></name><name name-style="western"><surname>Klee</surname><given-names>R</given-names></name><name name-style="western"><surname>Ector</surname><given-names>L</given-names></name><name name-style="western"><surname>Ács</surname><given-names>É</given-names></name></person-group> (<year>2012</year>) <article-title>Centric diatoms of large rivers and tributaries in Hungary: Morphology and biogeographic distribution.</article-title><source>Acta Botanica Croatica</source><volume>71</volume>(<issue>2</issue>): <fpage>311</fpage>–<lpage>363</lpage>. <ext-link xlink:type="simple" ext-link-type="doi" xlink:href="10.2478/v10184-011-0067-0">https://doi.org/10.2478/v10184-011-0067-0</ext-link></mixed-citation></ref><ref id="B77"><mixed-citation xmlns:xlink="http://www.w3.org/1999/xlink" xlink:type="simple"><person-group><name name-style="western"><surname>Kulikovskiy</surname><given-names>MS</given-names></name><name name-style="western"><surname>Shkurina</surname><given-names>NA</given-names></name><name name-style="western"><surname>Belyakova</surname><given-names>GA</given-names></name></person-group> (<year>2013</year>) <article-title>Morphology and Taxonomy of <italic><tp:taxon-name><tp:taxon-name-part taxon-name-part-type="genus">Stephanodiscus</tp:taxon-name-part> <tp:taxon-name-part taxon-name-part-type="species">minutulus</tp:taxon-name-part></tp:taxon-name></italic> (Kützing) Cleve et Möller (<tp:taxon-name><tp:taxon-name-part taxon-name-part-type="phylum">Bacillariophyta</tp:taxon-name-part></tp:taxon-name>) from Lake Dal’nee (Kamchatka).</article-title><source>Moscow University Biological Sciences Bulletin</source><volume>68</volume>(<issue>2</issue>): <fpage>86</fpage>–<lpage>90</lpage>. <ext-link xlink:type="simple" ext-link-type="doi" xlink:href="10.3103/S0096392513020041">https://doi.org/10.3103/S0096392513020041</ext-link></mixed-citation></ref><ref id="B45"><mixed-citation xmlns:xlink="http://www.w3.org/1999/xlink" xlink:type="simple"><person-group><name name-style="western"><surname>Genkal</surname><given-names>SI</given-names></name><name name-style="western"><surname>Kulikovskiy</surname><given-names>MS</given-names></name><name name-style="western"><surname>Kuznetsova</surname><given-names>IV</given-names></name></person-group> (<year>2020</year>) <source>Modern freshwater centric diatom algae in Russia [Sovremennye presnovodnye centricheskie diatomovye vodorosli Rossii].</source><publisher-name>Filigran</publisher-name>, <publisher-loc>Yaroslavl</publisher-loc>, <size units="page">433 pp</size>.</mixed-citation></ref><ref id="B61"><mixed-citation xmlns:xlink="http://www.w3.org/1999/xlink" xlink:type="simple"><person-group><name name-style="western"><surname>Houk</surname><given-names>V</given-names></name><name name-style="western"><surname>Klee</surname><given-names>R</given-names></name><name name-style="western"><surname>Tanaka</surname><given-names>H</given-names></name></person-group> (<year>2014</year>) <article-title>Atlas of freshwater centric diatoms with a brief key and descriptions Part IV., <tp:taxon-name><tp:taxon-name-part taxon-name-part-type="genus">Stephanodiscaceae</tp:taxon-name-part></tp:taxon-name> B: <italic><tp:taxon-name><tp:taxon-name-part taxon-name-part-type="genus">Stephanodicsus</tp:taxon-name-part></tp:taxon-name></italic>, <italic><tp:taxon-name><tp:taxon-name-part taxon-name-part-type="genus">Cyclostephanos</tp:taxon-name-part></tp:taxon-name></italic>, <italic><tp:taxon-name><tp:taxon-name-part taxon-name-part-type="genus">Pliocaenicus</tp:taxon-name-part></tp:taxon-name></italic>, <italic><tp:taxon-name><tp:taxon-name-part taxon-name-part-type="genus">Hemistephanos</tp:taxon-name-part></tp:taxon-name></italic>, <italic><tp:taxon-name><tp:taxon-name-part taxon-name-part-type="genus">Stephanocostis</tp:taxon-name-part></tp:taxon-name></italic>, <italic><tp:taxon-name><tp:taxon-name-part taxon-name-part-type="genus">Mesodictyon</tp:taxon-name-part></tp:taxon-name></italic> &amp; <italic><tp:taxon-name><tp:taxon-name-part taxon-name-part-type="genus">Spicaticribra</tp:taxon-name-part></tp:taxon-name></italic>.</article-title> In: <person-group><name name-style="western"><surname>Poulícková</surname><given-names>A</given-names></name></person-group> (<role>Ed.</role>) <issue-title>Fottea 14 (Suppl.</issue-title><source>)</source>, <fpage>1</fpage>–<lpage>529</lpage>.</mixed-citation></ref><ref id="B117"><mixed-citation xmlns:xlink="http://www.w3.org/1999/xlink" xlink:type="simple"><person-group><name name-style="western"><surname>Stoermer</surname><given-names>EF</given-names></name><name name-style="western"><surname>Håkansson</surname><given-names>H</given-names></name></person-group> (<year>1984</year>) <article-title><italic><tp:taxon-name><tp:taxon-name-part taxon-name-part-type="genus">Stephanodiscus</tp:taxon-name-part> <tp:taxon-name-part taxon-name-part-type="species">parvus</tp:taxon-name-part></tp:taxon-name></italic>: Validation of an enigmatic and widely misconsructed taxon.</article-title><source>Nova Hedwigia</source><volume>39</volume>: <fpage>497</fpage>–<lpage>511</lpage>.</mixed-citation></ref><ref id="B38"><mixed-citation xmlns:xlink="http://www.w3.org/1999/xlink" xlink:type="simple"><person-group><name name-style="western"><surname>Genkal</surname><given-names>SI</given-names></name></person-group> (<year>2010</year>) <article-title>Morphology, ecology, distribution of small-sized species of the <italic><tp:taxon-name><tp:taxon-name-part taxon-name-part-type="genus">Stephanodiscus</tp:taxon-name-part></tp:taxon-name></italic> (<tp:taxon-name><tp:taxon-name-part taxon-name-part-type="phylum">Bacillariophyta</tp:taxon-name-part></tp:taxon-name>) and their taxonomy. 3. <italic><tp:taxon-name><tp:taxon-name-part taxon-name-part-type="genus">S.</tp:taxon-name-part> <tp:taxon-name-part taxon-name-part-type="species">minutulus</tp:taxon-name-part></tp:taxon-name></italic>.</article-title><source>Botanical Journal</source><volume>95</volume>(<issue>9</issue>): <fpage>1247</fpage>–<lpage>1254</lpage>. [In Rus.]</mixed-citation></ref></ref-list></tp:taxon-treatment>
