# Supplementary material for: Centric diatom diversity in the lower part of the Southern Bug river (Ukraine): the transitional zone at Mykolaiv city
Source: PhytoKeys. 2021 May 20;178:31–69. doi: 10.3897/phytokeys.178.64426 (PMC8159919; doi:10.3897/phytokeys.178.64426)
Supplement: XML Treatment for Cyclotella atomus var. gracilis [file phytokeys.178.64426-treatment17.xml]

<!DOCTYPE tp:taxon-treatment
  PUBLIC "-//TaxonX//DTD Taxonomic Treatment Publishing DTD v0 20100105//EN" "tax-treatment-NSO.dtd">
<tp:taxon-treatment xmlns:tp="http://www.plazi.org/taxpub"><tp:treatment-meta><kwd-group><label>Taxon classification</label><kwd><named-content xmlns:xlink="http://www.w3.org/1999/xlink" content-type="kingdom">Plantae</named-content></kwd><kwd><named-content xmlns:xlink="http://www.w3.org/1999/xlink" content-type="order">Thalassiosirales</named-content></kwd><kwd><named-content xmlns:xlink="http://www.w3.org/1999/xlink" content-type="family">Stephanodiscaceae</named-content></kwd></kwd-group><mixed-citation publication-type="journal"><person-group><name><surname>Bilous</surname><given-names>Olena P.</given-names></name><name><surname>Genkal</surname><given-names>Sergey I.</given-names></name><name><surname>Zimmermann</surname><given-names>Jonas</given-names></name><name><surname>Kusber</surname><given-names>Wolf-Henning</given-names></name><name><surname>Jahn</surname><given-names>Regine</given-names></name></person-group><article-title>Centric diatom diversity in the lower part of the Southern Bug river (Ukraine): the transitional zone at Mykolaiv city</article-title><source>PhytoKeys</source><day>20</day><month>5</month><year>2021</year><volume>178</volume><fpage>31</fpage><lpage>69</lpage><pub-id pub-id-type="doi">10.3897/phytokeys.178.64426</pub-id></mixed-citation></tp:treatment-meta><tp:nomenclature><tp:taxon-name><object-id xmlns:xlink="http://www.w3.org/1999/xlink" content-type="arpha" xlink:type="simple">FC8618A4-C300-549F-A0FB-42B068B05478</object-id>
                  <tp:taxon-name-part taxon-name-part-type="genus" reg="Cyclotella">Cyclotella</tp:taxon-name-part>
                  <tp:taxon-name-part taxon-name-part-type="species" reg="atomus">atomus</tp:taxon-name-part>
                  <tp:taxon-name-part taxon-name-part-type="infraspecific-rank">var.</tp:taxon-name-part>
                  <tp:taxon-name-part taxon-name-part-type="variety" reg="gracilis">gracilis</tp:taxon-name-part>
                </tp:taxon-name><tp:taxon-authority>Genkal &amp; K.T. Kiss in Hydrobiologia 269: 43, figs 10–16. 1993.</tp:taxon-authority></tp:nomenclature><tp:treatment-sec sec-type="description" id="SECID0EALBI"><title>Morphological description.</title><p>The frustule is low-cylindrical, central part of valve is slightly tangentially undulated, valves 4.6–7 μm in diameter, and a clear boundary between regional and central zones is present, 15–20 wedge-shaped striae in 10 μm, with central process (Fig. <xref ref-type="fig" rid="F6">6D, E</xref>).</p></tp:treatment-sec><tp:treatment-sec sec-type="ecology" id="SECID0EKLBI"><title>Ecology.</title><p>Planktonic in rivers, lakes, freshwater, eutraphentic (<xref ref-type="bibr" rid="B57">Hofmann et al. 2018</xref>). It is regarded as an euryhaline species (<xref ref-type="bibr" rid="B69">Kiss et al. 2012</xref>).</p></tp:treatment-sec><tp:treatment-sec sec-type="distribution" id="SECID0EYLBI"><title>Distribution.</title><p><tp:taxon-name><tp:taxon-name-part taxon-name-part-type="genus" reg="Cyclotella">Cyclotella</tp:taxon-name-part> <tp:taxon-name-part taxon-name-part-type="species" reg="atomus">atomus</tp:taxon-name-part> <tp:taxon-name-part taxon-name-part-type="infraspecific-rank">var.</tp:taxon-name-part> <tp:taxon-name-part taxon-name-part-type="variety" reg="gracilis">gracilis</tp:taxon-name-part></tp:taxon-name> is here first reported for the studied area, and was found at all investigated sites during this study (Table <xref ref-type="table" rid="T1">1</xref>). In turn, its existence was reported in Dnipro waters (<xref ref-type="bibr" rid="B89">Maystrova et al. 2007</xref>), as well as for the Danube River (<xref ref-type="bibr" rid="B41">Genkal and Ivanov 1990</xref>).</p><p>This species is cosmopolitan, i.a. it was recorded for European waters (<xref ref-type="bibr" rid="B69">Kiss et al. 2012</xref>; <xref ref-type="bibr" rid="B45">Genkal et al. 2020</xref>).</p></tp:treatment-sec><tp:treatment-sec><!--Section generated to contain objects referenced in tp:taxon-treatment.--><fig id="F6" position="float" orientation="portrait"><object-id xmlns:xlink="http://www.w3.org/1999/xlink" content-type="doi" xlink:type="simple">10.3897/phytokeys.178.64426.figure6</object-id><object-id xmlns:xlink="http://www.w3.org/1999/xlink" content-type="arpha" xlink:type="simple">0C3AB48A-7397-5CD3-BBD0-B1A343219AE6</object-id><label>Figure 6.</label><caption><p><abbrev xmlns:xlink="http://www.w3.org/1999/xlink" xlink:title="scanning electron microscopy" id="ABBRID0EZ2AI" xlink:type="simple">SEM</abbrev> (<bold>A–F, H</bold>) and <abbrev xmlns:xlink="http://www.w3.org/1999/xlink" xlink:title="light microscopy" id="ABBRID0E62AI" xlink:type="simple">LM</abbrev> images (<bold>G</bold>) of species found in the transitional zone at Mykolaiv city, valve views: <bold>A</bold><italic><tp:taxon-name><tp:taxon-name-part taxon-name-part-type="genus" reg="Stephanodiscus">Stephanodiscus</tp:taxon-name-part> <tp:taxon-name-part taxon-name-part-type="species" reg="minutulus">minutulus</tp:taxon-name-part></tp:taxon-name></italic> with arrows shown marginal and central fultoportulae <bold>B, C</bold><tp:taxon-name><tp:taxon-name-part taxon-name-part-type="genus" reg="Cyclotella">Cyclotella</tp:taxon-name-part> <tp:taxon-name-part taxon-name-part-type="species" reg="atomus">atomus</tp:taxon-name-part> <tp:taxon-name-part taxon-name-part-type="infraspecific-rank">var.</tp:taxon-name-part> <tp:taxon-name-part taxon-name-part-type="variety" reg="atomus">atomus</tp:taxon-name-part></tp:taxon-name> with arrows shown marginal and central fultoportulae <bold>D–F</bold><tp:taxon-name><tp:taxon-name-part taxon-name-part-type="genus" reg="Cyclotella">Cyclotella</tp:taxon-name-part> <tp:taxon-name-part taxon-name-part-type="species" reg="atomus">atomus</tp:taxon-name-part> <tp:taxon-name-part taxon-name-part-type="infraspecific-rank">var.</tp:taxon-name-part> <tp:taxon-name-part taxon-name-part-type="variety" reg="gracilis">gracilis</tp:taxon-name-part></tp:taxon-name> with arrows shown marginal and central fultoportulae on <bold>D</bold> picture, only central fultoportula on <bold>E</bold> and central fultoportula and alveolae on (<bold>F</bold>) <bold>G</bold><italic><tp:taxon-name><tp:taxon-name-part taxon-name-part-type="genus" reg="Cyclotella">Cyclotella</tp:taxon-name-part> <tp:taxon-name-part taxon-name-part-type="species" reg="choctawhatcheeana">choctawhatcheeana</tp:taxon-name-part></tp:taxon-name></italic> with arrow shown central fultoportulae <bold>H</bold><italic><tp:taxon-name><tp:taxon-name-part taxon-name-part-type="genus" reg="Cyclotella">Cyclotella</tp:taxon-name-part> <tp:taxon-name-part taxon-name-part-type="species" reg="cryptica">cryptica</tp:taxon-name-part></tp:taxon-name></italic> with arrows shown marginal and central fultoportulae. Scale bars: 3 μm (<bold>B, C</bold>); 4 μm (<bold>D, F</bold>); 5 μm (<bold>A, E, H</bold>); 10 μm (<bold>G</bold>).</p></caption><graphic xmlns:xlink="http://www.w3.org/1999/xlink" xlink:href="phytokeys-178-031-g006.jpg" position="float" orientation="portrait" xlink:type="simple" id="oo_545738.jpg"><uri content-type="original_file" xlink:type="simple">https://binary.pensoft.net/fig/545738</uri></graphic></fig><table-wrap id="T1" position="float" orientation="portrait"><label>Table 1.</label><caption><p>Species composition of centric diatoms at the investigated sites near Mykolaiv city in the Southern Bug River in the year 2017 (2013 added for station 2).</p></caption><table id="TID0EFIAK" rules="all"><tbody><tr><th rowspan="2" colspan="1">List of species</th><th rowspan="1" colspan="4">Stations</th></tr><tr><th rowspan="1" colspan="1">1: Upstream Mykolaiv</th><th rowspan="1" colspan="1">2: Mykolaiv (2017)</th><th rowspan="1" colspan="1">2: Mykolaiv (2013)</th><th rowspan="1" colspan="1">3: Downstream Mykolaiv</th></tr><tr><td rowspan="1" colspan="1">
                <italic><tp:taxon-name><tp:taxon-name-part taxon-name-part-type="genus" reg="Actinocyclus">Actinocyclus</tp:taxon-name-part> <tp:taxon-name-part taxon-name-part-type="species" reg="normanii">normanii</tp:taxon-name-part></tp:taxon-name></italic>
              </td><td rowspan="1" colspan="1">+</td><td rowspan="1" colspan="1">+</td><td rowspan="1" colspan="1"/><td rowspan="1" colspan="1">+</td></tr><tr><td rowspan="1" colspan="1">
                <italic><tp:taxon-name><tp:taxon-name-part taxon-name-part-type="genus" reg="Aulacoseira">Aulacoseira</tp:taxon-name-part> <tp:taxon-name-part taxon-name-part-type="species" reg="islandica">islandica</tp:taxon-name-part></tp:taxon-name></italic>
              </td><td rowspan="1" colspan="1">+</td><td rowspan="1" colspan="1">+</td><td rowspan="1" colspan="1"/><td rowspan="1" colspan="1">+</td></tr><tr><td rowspan="1" colspan="1">
                <italic><tp:taxon-name><tp:taxon-name-part taxon-name-part-type="genus" reg="Aulacoseira">Aulacoseira</tp:taxon-name-part> <tp:taxon-name-part taxon-name-part-type="species" reg="nivalis">nivalis</tp:taxon-name-part></tp:taxon-name></italic>
              </td><td rowspan="1" colspan="1">+</td><td rowspan="1" colspan="1">+</td><td rowspan="1" colspan="1"/><td rowspan="1" colspan="1">+</td></tr><tr><td rowspan="1" colspan="1">
                <italic><tp:taxon-name><tp:taxon-name-part taxon-name-part-type="genus" reg="Aulacoseira">Aulacoseira</tp:taxon-name-part> <tp:taxon-name-part taxon-name-part-type="species" reg="subarctica">subarctica</tp:taxon-name-part></tp:taxon-name></italic>
              </td><td rowspan="1" colspan="1"/><td rowspan="1" colspan="1">+</td><td rowspan="1" colspan="1">+</td><td rowspan="1" colspan="1"/></tr><tr><td rowspan="1" colspan="1">
                <italic><tp:taxon-name><tp:taxon-name-part taxon-name-part-type="genus" reg="Conticribra">Conticribra</tp:taxon-name-part> <tp:taxon-name-part taxon-name-part-type="species" reg="weissflogii">weissflogii</tp:taxon-name-part></tp:taxon-name></italic>
              </td><td rowspan="1" colspan="1"/><td rowspan="1" colspan="1">+</td><td rowspan="1" colspan="1">+</td><td rowspan="1" colspan="1"/></tr><tr><td rowspan="1" colspan="1">
                <italic><tp:taxon-name><tp:taxon-name-part taxon-name-part-type="genus" reg="Cyclostephanos">Cyclostephanos</tp:taxon-name-part> <tp:taxon-name-part taxon-name-part-type="species" reg="dubius">dubius</tp:taxon-name-part></tp:taxon-name></italic>
              </td><td rowspan="1" colspan="1">+</td><td rowspan="1" colspan="1">+</td><td rowspan="1" colspan="1">+</td><td rowspan="1" colspan="1"/></tr><tr><td rowspan="1" colspan="1">
                <italic><tp:taxon-name><tp:taxon-name-part taxon-name-part-type="genus" reg="Cyclostephanos">Cyclostephanos</tp:taxon-name-part> <tp:taxon-name-part taxon-name-part-type="species" reg="invisitatus">invisitatus</tp:taxon-name-part></tp:taxon-name></italic>
              </td><td rowspan="1" colspan="1"/><td rowspan="1" colspan="1">+</td><td rowspan="1" colspan="1">+</td><td rowspan="1" colspan="1">+</td></tr><tr><td rowspan="1" colspan="1">
                <tp:taxon-name><tp:taxon-name-part taxon-name-part-type="genus" reg="Cyclotella">Cyclotella</tp:taxon-name-part> <tp:taxon-name-part taxon-name-part-type="species" reg="atomus">atomus</tp:taxon-name-part> <tp:taxon-name-part taxon-name-part-type="infraspecific-rank">var.</tp:taxon-name-part> <tp:taxon-name-part taxon-name-part-type="variety" reg="atomus">atomus</tp:taxon-name-part></tp:taxon-name>
              </td><td rowspan="1" colspan="1">+</td><td rowspan="1" colspan="1">+</td><td rowspan="1" colspan="1">+</td><td rowspan="1" colspan="1">+</td></tr><tr><td rowspan="1" colspan="1">
                <tp:taxon-name><tp:taxon-name-part taxon-name-part-type="genus" reg="Cyclotella">Cyclotella</tp:taxon-name-part> <tp:taxon-name-part taxon-name-part-type="species" reg="atomus">atomus</tp:taxon-name-part> <tp:taxon-name-part taxon-name-part-type="infraspecific-rank">var.</tp:taxon-name-part> <tp:taxon-name-part taxon-name-part-type="variety" reg="gracilis">gracilis</tp:taxon-name-part></tp:taxon-name>
              </td><td rowspan="1" colspan="1">+</td><td rowspan="1" colspan="1">+</td><td rowspan="1" colspan="1"/><td rowspan="1" colspan="1">+</td></tr><tr><td rowspan="1" colspan="1">
                <italic><tp:taxon-name><tp:taxon-name-part taxon-name-part-type="genus" reg="Cyclotella">Cyclotella</tp:taxon-name-part> <tp:taxon-name-part taxon-name-part-type="species" reg="choctawhatcheeana">choctawhatcheeana</tp:taxon-name-part></tp:taxon-name></italic>
              </td><td rowspan="1" colspan="1"/><td rowspan="1" colspan="1">+</td><td rowspan="1" colspan="1">+</td><td rowspan="1" colspan="1">+</td></tr><tr><td rowspan="1" colspan="1">
                <italic><tp:taxon-name><tp:taxon-name-part taxon-name-part-type="genus" reg="Cyclotella">Cyclotella</tp:taxon-name-part> <tp:taxon-name-part taxon-name-part-type="species" reg="cryptica">cryptica</tp:taxon-name-part></tp:taxon-name></italic>
              </td><td rowspan="1" colspan="1"/><td rowspan="1" colspan="1"/><td rowspan="1" colspan="1"/><td rowspan="1" colspan="1">+</td></tr><tr><td rowspan="1" colspan="1">
                <italic><tp:taxon-name><tp:taxon-name-part taxon-name-part-type="genus" reg="Cyclotella">Cyclotella</tp:taxon-name-part> <tp:taxon-name-part taxon-name-part-type="species" reg="marina">marina</tp:taxon-name-part></tp:taxon-name></italic>
              </td><td rowspan="1" colspan="1">+</td><td rowspan="1" colspan="1">+</td><td rowspan="1" colspan="1"/><td rowspan="1" colspan="1">+</td></tr><tr><td rowspan="1" colspan="1">
                <italic><tp:taxon-name><tp:taxon-name-part taxon-name-part-type="genus" reg="Cyclotella">Cyclotella</tp:taxon-name-part> <tp:taxon-name-part taxon-name-part-type="species" reg="meduanae">meduanae</tp:taxon-name-part></tp:taxon-name></italic>
              </td><td rowspan="1" colspan="1"/><td rowspan="1" colspan="1">+</td><td rowspan="1" colspan="1">+</td><td rowspan="1" colspan="1">+</td></tr><tr><td rowspan="1" colspan="1">
                <italic><tp:taxon-name><tp:taxon-name-part taxon-name-part-type="genus" reg="Cyclotella">Cyclotella</tp:taxon-name-part> <tp:taxon-name-part taxon-name-part-type="species" reg="meneghiniana">meneghiniana</tp:taxon-name-part></tp:taxon-name></italic>
              </td><td rowspan="1" colspan="1">+</td><td rowspan="1" colspan="1">+</td><td rowspan="1" colspan="1">+</td><td rowspan="1" colspan="1">+</td></tr><tr><td rowspan="1" colspan="1">
                <italic><tp:taxon-name><tp:taxon-name-part taxon-name-part-type="genus" reg="Melosira">Melosira</tp:taxon-name-part> <tp:taxon-name-part taxon-name-part-type="species" reg="subglobosa">subglobosa</tp:taxon-name-part></tp:taxon-name></italic>
              </td><td rowspan="1" colspan="1"/><td rowspan="1" colspan="1">+</td><td rowspan="1" colspan="1">+*</td><td rowspan="1" colspan="1"/></tr><tr><td rowspan="1" colspan="1">
                <italic><tp:taxon-name><tp:taxon-name-part taxon-name-part-type="genus" reg="Melosira">Melosira</tp:taxon-name-part> <tp:taxon-name-part taxon-name-part-type="species" reg="varians">varians</tp:taxon-name-part></tp:taxon-name></italic>
              </td><td rowspan="1" colspan="1"/><td rowspan="1" colspan="1"/><td rowspan="1" colspan="1">+</td><td rowspan="1" colspan="1"/></tr><tr><td rowspan="1" colspan="1">
                <italic><tp:taxon-name><tp:taxon-name-part taxon-name-part-type="genus" reg="Minidiscus">Minidiscus</tp:taxon-name-part> <tp:taxon-name-part taxon-name-part-type="species" reg="proschkinae">proschkinae</tp:taxon-name-part></tp:taxon-name></italic>
              </td><td rowspan="1" colspan="1"/><td rowspan="1" colspan="1">+</td><td rowspan="1" colspan="1"/><td rowspan="1" colspan="1">+</td></tr><tr><td rowspan="1" colspan="1">
                <italic><tp:taxon-name><tp:taxon-name-part taxon-name-part-type="genus" reg="Pleurosira">Pleurosira</tp:taxon-name-part> <tp:taxon-name-part taxon-name-part-type="species" reg="laevis">laevis</tp:taxon-name-part></tp:taxon-name></italic>
              </td><td rowspan="1" colspan="1"/><td rowspan="1" colspan="1">+</td><td rowspan="1" colspan="1"/><td rowspan="1" colspan="1">+</td></tr><tr><td rowspan="1" colspan="1">
                <italic><tp:taxon-name><tp:taxon-name-part taxon-name-part-type="genus" reg="Skeletonema">Skeletonema</tp:taxon-name-part> <tp:taxon-name-part taxon-name-part-type="species" reg="subsalsum">subsalsum</tp:taxon-name-part></tp:taxon-name></italic>
              </td><td rowspan="1" colspan="1"/><td rowspan="1" colspan="1">+</td><td rowspan="1" colspan="1">+</td><td rowspan="1" colspan="1"/></tr><tr><td rowspan="1" colspan="1">
                <italic><tp:taxon-name><tp:taxon-name-part taxon-name-part-type="genus" reg="Stephanodiscus">Stephanodiscus</tp:taxon-name-part> <tp:taxon-name-part taxon-name-part-type="species" reg="hantzschii">hantzschii</tp:taxon-name-part></tp:taxon-name></italic>
              </td><td rowspan="1" colspan="1">+</td><td rowspan="1" colspan="1">+</td><td rowspan="1" colspan="1">+</td><td rowspan="1" colspan="1">+</td></tr><tr><td rowspan="1" colspan="1">
                <italic><tp:taxon-name><tp:taxon-name-part taxon-name-part-type="genus" reg="Stephanodiscus">Stephanodiscus</tp:taxon-name-part> <tp:taxon-name-part taxon-name-part-type="species" reg="makarovae">makarovae</tp:taxon-name-part></tp:taxon-name></italic>
              </td><td rowspan="1" colspan="1"/><td rowspan="1" colspan="1"/><td rowspan="1" colspan="1"/><td rowspan="1" colspan="1">+</td></tr><tr><td rowspan="1" colspan="1">
                <italic><tp:taxon-name><tp:taxon-name-part taxon-name-part-type="genus" reg="Stephanodiscus">Stephanodiscus</tp:taxon-name-part> <tp:taxon-name-part taxon-name-part-type="species" reg="minutulus">minutulus</tp:taxon-name-part></tp:taxon-name></italic>
              </td><td rowspan="1" colspan="1"/><td rowspan="1" colspan="1">+</td><td rowspan="1" colspan="1">+</td><td rowspan="1" colspan="1">+</td></tr><tr><td rowspan="1" colspan="1">
                <italic><tp:taxon-name><tp:taxon-name-part taxon-name-part-type="genus" reg="Thalassiosira">Thalassiosira</tp:taxon-name-part> <tp:taxon-name-part taxon-name-part-type="species" reg="faurii">faurii</tp:taxon-name-part></tp:taxon-name></italic>
              </td><td rowspan="1" colspan="1"/><td rowspan="1" colspan="1">+</td><td rowspan="1" colspan="1">+</td><td rowspan="1" colspan="1"/></tr><tr><td rowspan="1" colspan="1">
                <italic><tp:taxon-name><tp:taxon-name-part taxon-name-part-type="genus" reg="Thalassiosira">Thalassiosira</tp:taxon-name-part> <tp:taxon-name-part taxon-name-part-type="species" reg="incerta">incerta</tp:taxon-name-part></tp:taxon-name></italic>
              </td><td rowspan="1" colspan="1">+</td><td rowspan="1" colspan="1">+</td><td rowspan="1" colspan="1">+</td><td rowspan="1" colspan="1"/></tr><tr><td rowspan="1" colspan="1">Taxa (number)</td><td rowspan="1" colspan="1">10</td><td rowspan="1" colspan="1">21</td><td rowspan="1" colspan="1">15</td><td rowspan="1" colspan="1">16</td></tr></tbody></table><table-wrap-foot><fn><p>* in the publication of sampling research from 2013 (<xref ref-type="bibr" rid="B40">Genkal and Bilous 2015</xref>), this species was identified as <italic><tp:taxon-name><tp:taxon-name-part taxon-name-part-type="genus" reg="Melosira">Melosira</tp:taxon-name-part> <tp:taxon-name-part taxon-name-part-type="species" reg="nummuloides">nummuloides</tp:taxon-name-part></tp:taxon-name></italic> C. Agardh, however, <xref ref-type="bibr" rid="B62">Houk et al. (2017)</xref> provided evidence that the correct species name should be <italic><tp:taxon-name><tp:taxon-name-part taxon-name-part-type="genus" reg="Melosira">Melosira</tp:taxon-name-part> <tp:taxon-name-part taxon-name-part-type="species" reg="subglobosa">subglobosa</tp:taxon-name-part></tp:taxon-name></italic>.</p></fn></table-wrap-foot></table-wrap></tp:treatment-sec><ref-list><ref id="B57"><mixed-citation xmlns:xlink="http://www.w3.org/1999/xlink" xlink:type="simple"><person-group><name name-style="western"><surname>Hofmann</surname><given-names>G</given-names></name><name name-style="western"><surname>Lange-Bertalot</surname><given-names>H</given-names></name><name name-style="western"><surname>Werum</surname><given-names>M</given-names></name><name name-style="western"><surname>Klee</surname><given-names>R unter Mitarbeit von König C</given-names></name><name name-style="western"><surname>Kusber</surname><given-names>W-H</given-names></name><name name-style="western"><surname>Metzeltin</surname><given-names>D</given-names></name><name name-style="western"><surname>Reichardt</surname><given-names>E</given-names></name></person-group> (<year>2018</year>) <article-title>Rote Liste und Gesamtartenliste der limnischen Kieselalgen (<tp:taxon-name><tp:taxon-name-part taxon-name-part-type="phylum">Bacillariophyta</tp:taxon-name-part></tp:taxon-name>) Deutschlands.</article-title> In: <person-group><name name-style="western"><surname>Metzing</surname><given-names>D</given-names></name><name name-style="western"><surname>Hofbauer</surname><given-names>NL</given-names></name><name name-style="western"><surname>Hajek</surname><given-names>GM</given-names></name></person-group> (<role>Eds</role>) <issue-title>Rote Liste gefährdeter Tiere, Pflanzen und Pilze Deutschlands.</issue-title><source>Band 7: Pflanzen. Landwirtschaftsverlag, Münster, Naturschutz und Biologische Vielfalt 70(7)</source>, <fpage>601</fpage>–<lpage>708</lpage>.</mixed-citation></ref><ref id="B69"><mixed-citation xmlns:xlink="http://www.w3.org/1999/xlink" xlink:type="simple"><person-group><name name-style="western"><surname>Kiss</surname><given-names>KT</given-names></name><name name-style="western"><surname>Klee</surname><given-names>R</given-names></name><name name-style="western"><surname>Ector</surname><given-names>L</given-names></name><name name-style="western"><surname>Ács</surname><given-names>É</given-names></name></person-group> (<year>2012</year>) <article-title>Centric diatoms of large rivers and tributaries in Hungary: Morphology and biogeographic distribution.</article-title><source>Acta Botanica Croatica</source><volume>71</volume>(<issue>2</issue>): <fpage>311</fpage>–<lpage>363</lpage>. <ext-link xlink:type="simple" ext-link-type="doi" xlink:href="10.2478/v10184-011-0067-0">https://doi.org/10.2478/v10184-011-0067-0</ext-link></mixed-citation></ref><ref id="B40"><mixed-citation xmlns:xlink="http://www.w3.org/1999/xlink" xlink:type="simple"><person-group><name name-style="western"><surname>Genkal</surname><given-names>SI</given-names></name><name name-style="western"><surname>Bilous</surname><given-names>OP</given-names></name></person-group> (<year>2015</year>) <article-title>Centric Diatoms (<tp:taxon-name>Centrophyceae</tp:taxon-name>) of the Lower Portion of the Southern Bug River (Ukraine).</article-title><source>International Journal on <tp:taxon-name><tp:taxon-name-part taxon-name-part-type="above-genus">Algae</tp:taxon-name-part></tp:taxon-name></source><volume>17</volume>(<issue>4</issue>): <fpage>339</fpage>–<lpage>350</lpage>. <ext-link xlink:type="simple" ext-link-type="doi" xlink:href="10.1615/InterJAlgae.v17.i4.20">https://doi.org/10.1615/InterJAlgae.v17.i4.20</ext-link></mixed-citation></ref><ref id="B62"><mixed-citation xmlns:xlink="http://www.w3.org/1999/xlink" xlink:type="simple"><person-group><name name-style="western"><surname>Houk</surname><given-names>V</given-names></name><name name-style="western"><surname>Klee</surname><given-names>R</given-names></name><name name-style="western"><surname>Tanaka</surname><given-names>H</given-names></name></person-group> (<year>2017</year>) Atlas of freshwater centric diatoms with a brief key and descriptions, Second emended edition of Part I and II. <tp:taxon-name><tp:taxon-name-part taxon-name-part-type="genus">Melosiraceae</tp:taxon-name-part></tp:taxon-name>, <tp:taxon-name><tp:taxon-name-part taxon-name-part-type="family">Orthoseiraceae</tp:taxon-name-part></tp:taxon-name>, <tp:taxon-name><tp:taxon-name-part taxon-name-part-type="family">Paraliaceae</tp:taxon-name-part></tp:taxon-name> and <tp:taxon-name><tp:taxon-name-part taxon-name-part-type="genus">Aulacoseiraceae</tp:taxon-name-part></tp:taxon-name>. Fottea 17(Suppl.): 1–616.</mixed-citation></ref><ref id="B89"><mixed-citation xmlns:xlink="http://www.w3.org/1999/xlink" xlink:type="simple"><person-group><name name-style="western"><surname>Maystrova</surname><given-names>NV</given-names></name><name name-style="western"><surname>Genkal</surname><given-names>SI</given-names></name><name name-style="western"><surname>Scherbak</surname><given-names>VI</given-names></name><name name-style="western"><surname>Semenyuk</surname><given-names>NE</given-names></name></person-group> (<year>2007</year>) <article-title><tp:taxon-name>Centrophyceae</tp:taxon-name> in the upper section of the Kanev water reservoirs (Ukraine).</article-title><source>Algologia</source><volume>17</volume>(<issue>4</issue>): <fpage>467</fpage>–<lpage>475</lpage>.</mixed-citation></ref><ref id="B41"><mixed-citation xmlns:xlink="http://www.w3.org/1999/xlink" xlink:type="simple"><person-group><name name-style="western"><surname>Genkal</surname><given-names>SI</given-names></name><name name-style="western"><surname>Ivanov</surname><given-names>AI</given-names></name></person-group> (<year>1990</year>) <article-title>New data on the flora of diatoms (<tp:taxon-name><tp:taxon-name-part taxon-name-part-type="phylum">Bacillariophyta</tp:taxon-name-part></tp:taxon-name>) of the Danube River.</article-title><source>Ukrainian botanical journal</source><volume>47</volume>(<issue>2</issue>): <fpage>104</fpage>–<lpage>106</lpage>.</mixed-citation></ref><ref id="B45"><mixed-citation xmlns:xlink="http://www.w3.org/1999/xlink" xlink:type="simple"><person-group><name name-style="western"><surname>Genkal</surname><given-names>SI</given-names></name><name name-style="western"><surname>Kulikovskiy</surname><given-names>MS</given-names></name><name name-style="western"><surname>Kuznetsova</surname><given-names>IV</given-names></name></person-group> (<year>2020</year>) <source>Modern freshwater centric diatom algae in Russia [Sovremennye presnovodnye centricheskie diatomovye vodorosli Rossii].</source><publisher-name>Filigran</publisher-name>, <publisher-loc>Yaroslavl</publisher-loc>, <size units="page">433 pp</size>.</mixed-citation></ref></ref-list></tp:taxon-treatment>
