# Supplementary material for: Centric diatom diversity in the lower part of the Southern Bug river (Ukraine): the transitional zone at Mykolaiv city
Source: PhytoKeys. 2021 May 20;178:31–69. doi: 10.3897/phytokeys.178.64426 (PMC8159919; doi:10.3897/phytokeys.178.64426)
Supplement: XML Treatment for Cyclotella cryptica [file phytokeys.178.64426-treatment19.xml]

<!DOCTYPE tp:taxon-treatment
  PUBLIC "-//TaxonX//DTD Taxonomic Treatment Publishing DTD v0 20100105//EN" "tax-treatment-NSO.dtd">
<tp:taxon-treatment xmlns:tp="http://www.plazi.org/taxpub"><tp:treatment-meta><kwd-group><label>Taxon classification</label><kwd><named-content xmlns:xlink="http://www.w3.org/1999/xlink" content-type="kingdom">Plantae</named-content></kwd><kwd><named-content xmlns:xlink="http://www.w3.org/1999/xlink" content-type="order">Thalassiosirales</named-content></kwd><kwd><named-content xmlns:xlink="http://www.w3.org/1999/xlink" content-type="family">Stephanodiscaceae</named-content></kwd></kwd-group><mixed-citation publication-type="journal"><person-group><name><surname>Bilous</surname><given-names>Olena P.</given-names></name><name><surname>Genkal</surname><given-names>Sergey I.</given-names></name><name><surname>Zimmermann</surname><given-names>Jonas</given-names></name><name><surname>Kusber</surname><given-names>Wolf-Henning</given-names></name><name><surname>Jahn</surname><given-names>Regine</given-names></name></person-group><article-title>Centric diatom diversity in the lower part of the Southern Bug river (Ukraine): the transitional zone at Mykolaiv city</article-title><source>PhytoKeys</source><day>20</day><month>5</month><year>2021</year><volume>178</volume><fpage>31</fpage><lpage>69</lpage><pub-id pub-id-type="doi">10.3897/phytokeys.178.64426</pub-id></mixed-citation></tp:treatment-meta><tp:nomenclature><tp:taxon-name><object-id xmlns:xlink="http://www.w3.org/1999/xlink" content-type="arpha" xlink:type="simple">644DEB06-5620-5EB4-87DC-05FC7DCF59F7</object-id>
                  <tp:taxon-name-part taxon-name-part-type="genus" reg="Cyclotella">Cyclotella</tp:taxon-name-part>
                  <tp:taxon-name-part taxon-name-part-type="species" reg="cryptica">cryptica</tp:taxon-name-part>
                </tp:taxon-name><tp:taxon-authority>Reimann, J.C. Lewin &amp; Guillard in Phycologia 3: 82, figs 4–11. 1963.</tp:taxon-authority></tp:nomenclature><tp:treatment-sec sec-type="description" id="SECID0E5SBI"><title>Morphological description.</title><p>Frustule cylindrical, the medium part of a valve slightly tangentially undulated, or flat, valve diameter is 6.4–6.7 μm, a clear boundary between edge and central zone is absent, striae wedge-shaped, 8 in 10 μm, single central fultoportula (Figs <xref ref-type="fig" rid="F6">6H</xref>, <xref ref-type="fig" rid="F7">7A</xref>).</p><fig id="F7" position="float" orientation="portrait"><object-id xmlns:xlink="http://www.w3.org/1999/xlink" content-type="doi" xlink:type="simple">10.3897/phytokeys.178.64426.figure7</object-id><object-id xmlns:xlink="http://www.w3.org/1999/xlink" content-type="arpha" xlink:type="simple">C506379F-5C3B-596B-BBE4-54DB2EC0C4A7</object-id><label>Figure 7.</label><caption><p><abbrev xmlns:xlink="http://www.w3.org/1999/xlink" xlink:title="scanning electron microscopy" id="ABBRID0EUTBI" xlink:type="simple">SEM</abbrev> (<bold>A–E, G, H)</bold> and <abbrev xmlns:xlink="http://www.w3.org/1999/xlink" xlink:title="light microscopy" id="ABBRID0E1TBI" xlink:type="simple">LM</abbrev> images (<bold>F</bold>) of species found in the transitional zone at Mykolaiv city, valve views: <bold>A</bold><italic><tp:taxon-name><tp:taxon-name-part taxon-name-part-type="genus" reg="Cyclotella">Cyclotella</tp:taxon-name-part> <tp:taxon-name-part taxon-name-part-type="species" reg="cryptica">cryptica</tp:taxon-name-part></tp:taxon-name></italic><bold>B</bold><italic><tp:taxon-name><tp:taxon-name-part taxon-name-part-type="genus" reg="Cyclotella">Cyclotella</tp:taxon-name-part> <tp:taxon-name-part taxon-name-part-type="species" reg="marina">marina</tp:taxon-name-part></tp:taxon-name></italic><bold>C, D</bold><italic><tp:taxon-name><tp:taxon-name-part taxon-name-part-type="genus" reg="Cyclotella">Cyclotella</tp:taxon-name-part> <tp:taxon-name-part taxon-name-part-type="species" reg="meduanae">meduanae</tp:taxon-name-part></tp:taxon-name></italic><bold>E, F</bold><italic><tp:taxon-name><tp:taxon-name-part taxon-name-part-type="genus" reg="Cyclotella">Cyclotella</tp:taxon-name-part> <tp:taxon-name-part taxon-name-part-type="species" reg="meneghiniana">meneghiniana</tp:taxon-name-part></tp:taxon-name></italic><bold>G</bold><italic><tp:taxon-name><tp:taxon-name-part taxon-name-part-type="genus" reg="Cyclostephanos">Cyclostephanos</tp:taxon-name-part> <tp:taxon-name-part taxon-name-part-type="species" reg="dubius">dubius</tp:taxon-name-part></tp:taxon-name></italic><bold>H</bold><italic><tp:taxon-name><tp:taxon-name-part taxon-name-part-type="genus" reg="Cyclostephanos">Cyclostephanos</tp:taxon-name-part> <tp:taxon-name-part taxon-name-part-type="species" reg="invisitatus">invisitatus</tp:taxon-name-part></tp:taxon-name></italic>, with arrows shown on <bold>A, D, H</bold> marginal and central fultoportulae, <bold>B</bold> marginal fultoportulae, <bold>F</bold> central fultoportulae. Scale bars: 2 μm (<bold>B, D</bold>); 4 μm (<bold>A</bold>); 5 μm (<bold>C, E</bold>); 10 μm (<bold>F–H</bold>).</p></caption><graphic xmlns:xlink="http://www.w3.org/1999/xlink" xlink:href="phytokeys-178-031-g007.jpg" position="float" orientation="portrait" xlink:type="simple" id="oo_545739.jpg"><uri content-type="original_file" xlink:type="simple">https://binary.pensoft.net/fig/545739</uri></graphic></fig></tp:treatment-sec><tp:treatment-sec sec-type="ecology" id="SECID0EBXBI"><title>Ecology.</title><p><italic><tp:taxon-name><tp:taxon-name-part taxon-name-part-type="genus" reg="Cyclotella">Cyclotella</tp:taxon-name-part> <tp:taxon-name-part taxon-name-part-type="species" reg="cryptica">cryptica</tp:taxon-name-part></tp:taxon-name></italic> is a planktonic species, known from marine and brackish environments, may be found in high chloride concentrations. It occurs at maximum abundance around 20 °C (<xref ref-type="bibr" rid="B83">Liu and Hellebust 1976</xref>; <xref ref-type="bibr" rid="B86">Makarewicz 1987</xref>; <xref ref-type="bibr" rid="B92">Mills et al. 1993</xref>). <italic><tp:taxon-name><tp:taxon-name-part taxon-name-part-type="genus" reg="Cyclotella">Cyclotella</tp:taxon-name-part> <tp:taxon-name-part taxon-name-part-type="species" reg="cryptica">cryptica</tp:taxon-name-part></tp:taxon-name></italic> is a saprophilic species (<xref ref-type="bibr" rid="B6">Barinova et al. 2019</xref>), requires NO<sub>3</sub> as its source of nitrogen and Ni ions in order to grow autotrophically, however is capable of heterotrophic growth in bottom water or mud enriched in glucose and known to grow mesotrophically (<xref ref-type="bibr" rid="B99">Oliveira and Antia 1984</xref>; <xref ref-type="bibr" rid="B109">Saros and Fritz 2000</xref>).</p></tp:treatment-sec><tp:treatment-sec sec-type="distribution" id="SECID0EXYBI"><title>Distribution.</title><p>Valves were identified at the site in the south of Mykolaiv city in the Southern Bug River (Table <xref ref-type="table" rid="T1">1</xref>).</p><p>It is a widespread species, recorded for Europe, North America, and Asia (<xref ref-type="bibr" rid="B92">Mills et al. 1993</xref>; <xref ref-type="bibr" rid="B48">Guiry and Guiry 2021</xref>).</p></tp:treatment-sec><tp:treatment-sec><!--Section generated to contain objects referenced in tp:taxon-treatment.--><fig id="F6" position="float" orientation="portrait"><object-id xmlns:xlink="http://www.w3.org/1999/xlink" content-type="doi" xlink:type="simple">10.3897/phytokeys.178.64426.figure6</object-id><object-id xmlns:xlink="http://www.w3.org/1999/xlink" content-type="arpha" xlink:type="simple">0C3AB48A-7397-5CD3-BBD0-B1A343219AE6</object-id><label>Figure 6.</label><caption><p><abbrev xmlns:xlink="http://www.w3.org/1999/xlink" xlink:title="scanning electron microscopy" id="ABBRID0EZ2AI" xlink:type="simple">SEM</abbrev> (<bold>A–F, H</bold>) and <abbrev xmlns:xlink="http://www.w3.org/1999/xlink" xlink:title="light microscopy" id="ABBRID0E62AI" xlink:type="simple">LM</abbrev> images (<bold>G</bold>) of species found in the transitional zone at Mykolaiv city, valve views: <bold>A</bold><italic><tp:taxon-name><tp:taxon-name-part taxon-name-part-type="genus" reg="Stephanodiscus">Stephanodiscus</tp:taxon-name-part> <tp:taxon-name-part taxon-name-part-type="species" reg="minutulus">minutulus</tp:taxon-name-part></tp:taxon-name></italic> with arrows shown marginal and central fultoportulae <bold>B, C</bold><tp:taxon-name><tp:taxon-name-part taxon-name-part-type="genus" reg="Cyclotella">Cyclotella</tp:taxon-name-part> <tp:taxon-name-part taxon-name-part-type="species" reg="atomus">atomus</tp:taxon-name-part> <tp:taxon-name-part taxon-name-part-type="infraspecific-rank">var.</tp:taxon-name-part> <tp:taxon-name-part taxon-name-part-type="variety" reg="atomus">atomus</tp:taxon-name-part></tp:taxon-name> with arrows shown marginal and central fultoportulae <bold>D–F</bold><tp:taxon-name><tp:taxon-name-part taxon-name-part-type="genus" reg="Cyclotella">Cyclotella</tp:taxon-name-part> <tp:taxon-name-part taxon-name-part-type="species" reg="atomus">atomus</tp:taxon-name-part> <tp:taxon-name-part taxon-name-part-type="infraspecific-rank">var.</tp:taxon-name-part> <tp:taxon-name-part taxon-name-part-type="variety" reg="gracilis">gracilis</tp:taxon-name-part></tp:taxon-name> with arrows shown marginal and central fultoportulae on <bold>D</bold> picture, only central fultoportula on <bold>E</bold> and central fultoportula and alveolae on (<bold>F</bold>) <bold>G</bold><italic><tp:taxon-name><tp:taxon-name-part taxon-name-part-type="genus" reg="Cyclotella">Cyclotella</tp:taxon-name-part> <tp:taxon-name-part taxon-name-part-type="species" reg="choctawhatcheeana">choctawhatcheeana</tp:taxon-name-part></tp:taxon-name></italic> with arrow shown central fultoportulae <bold>H</bold><italic><tp:taxon-name><tp:taxon-name-part taxon-name-part-type="genus" reg="Cyclotella">Cyclotella</tp:taxon-name-part> <tp:taxon-name-part taxon-name-part-type="species" reg="cryptica">cryptica</tp:taxon-name-part></tp:taxon-name></italic> with arrows shown marginal and central fultoportulae. Scale bars: 3 μm (<bold>B, C</bold>); 4 μm (<bold>D, F</bold>); 5 μm (<bold>A, E, H</bold>); 10 μm (<bold>G</bold>).</p></caption><graphic xmlns:xlink="http://www.w3.org/1999/xlink" xlink:href="phytokeys-178-031-g006.jpg" position="float" orientation="portrait" xlink:type="simple" id="oo_545738.jpg"><uri content-type="original_file" xlink:type="simple">https://binary.pensoft.net/fig/545738</uri></graphic></fig><table-wrap id="T1" position="float" orientation="portrait"><label>Table 1.</label><caption><p>Species composition of centric diatoms at the investigated sites near Mykolaiv city in the Southern Bug River in the year 2017 (2013 added for station 2).</p></caption><table id="TID0EFIAK" rules="all"><tbody><tr><th rowspan="2" colspan="1">List of species</th><th rowspan="1" colspan="4">Stations</th></tr><tr><th rowspan="1" colspan="1">1: Upstream Mykolaiv</th><th rowspan="1" colspan="1">2: Mykolaiv (2017)</th><th rowspan="1" colspan="1">2: Mykolaiv (2013)</th><th rowspan="1" colspan="1">3: Downstream Mykolaiv</th></tr><tr><td rowspan="1" colspan="1">
                <italic><tp:taxon-name><tp:taxon-name-part taxon-name-part-type="genus" reg="Actinocyclus">Actinocyclus</tp:taxon-name-part> <tp:taxon-name-part taxon-name-part-type="species" reg="normanii">normanii</tp:taxon-name-part></tp:taxon-name></italic>
              </td><td rowspan="1" colspan="1">+</td><td rowspan="1" colspan="1">+</td><td rowspan="1" colspan="1"/><td rowspan="1" colspan="1">+</td></tr><tr><td rowspan="1" colspan="1">
                <italic><tp:taxon-name><tp:taxon-name-part taxon-name-part-type="genus" reg="Aulacoseira">Aulacoseira</tp:taxon-name-part> <tp:taxon-name-part taxon-name-part-type="species" reg="islandica">islandica</tp:taxon-name-part></tp:taxon-name></italic>
              </td><td rowspan="1" colspan="1">+</td><td rowspan="1" colspan="1">+</td><td rowspan="1" colspan="1"/><td rowspan="1" colspan="1">+</td></tr><tr><td rowspan="1" colspan="1">
                <italic><tp:taxon-name><tp:taxon-name-part taxon-name-part-type="genus" reg="Aulacoseira">Aulacoseira</tp:taxon-name-part> <tp:taxon-name-part taxon-name-part-type="species" reg="nivalis">nivalis</tp:taxon-name-part></tp:taxon-name></italic>
              </td><td rowspan="1" colspan="1">+</td><td rowspan="1" colspan="1">+</td><td rowspan="1" colspan="1"/><td rowspan="1" colspan="1">+</td></tr><tr><td rowspan="1" colspan="1">
                <italic><tp:taxon-name><tp:taxon-name-part taxon-name-part-type="genus" reg="Aulacoseira">Aulacoseira</tp:taxon-name-part> <tp:taxon-name-part taxon-name-part-type="species" reg="subarctica">subarctica</tp:taxon-name-part></tp:taxon-name></italic>
              </td><td rowspan="1" colspan="1"/><td rowspan="1" colspan="1">+</td><td rowspan="1" colspan="1">+</td><td rowspan="1" colspan="1"/></tr><tr><td rowspan="1" colspan="1">
                <italic><tp:taxon-name><tp:taxon-name-part taxon-name-part-type="genus" reg="Conticribra">Conticribra</tp:taxon-name-part> <tp:taxon-name-part taxon-name-part-type="species" reg="weissflogii">weissflogii</tp:taxon-name-part></tp:taxon-name></italic>
              </td><td rowspan="1" colspan="1"/><td rowspan="1" colspan="1">+</td><td rowspan="1" colspan="1">+</td><td rowspan="1" colspan="1"/></tr><tr><td rowspan="1" colspan="1">
                <italic><tp:taxon-name><tp:taxon-name-part taxon-name-part-type="genus" reg="Cyclostephanos">Cyclostephanos</tp:taxon-name-part> <tp:taxon-name-part taxon-name-part-type="species" reg="dubius">dubius</tp:taxon-name-part></tp:taxon-name></italic>
              </td><td rowspan="1" colspan="1">+</td><td rowspan="1" colspan="1">+</td><td rowspan="1" colspan="1">+</td><td rowspan="1" colspan="1"/></tr><tr><td rowspan="1" colspan="1">
                <italic><tp:taxon-name><tp:taxon-name-part taxon-name-part-type="genus" reg="Cyclostephanos">Cyclostephanos</tp:taxon-name-part> <tp:taxon-name-part taxon-name-part-type="species" reg="invisitatus">invisitatus</tp:taxon-name-part></tp:taxon-name></italic>
              </td><td rowspan="1" colspan="1"/><td rowspan="1" colspan="1">+</td><td rowspan="1" colspan="1">+</td><td rowspan="1" colspan="1">+</td></tr><tr><td rowspan="1" colspan="1">
                <tp:taxon-name><tp:taxon-name-part taxon-name-part-type="genus" reg="Cyclotella">Cyclotella</tp:taxon-name-part> <tp:taxon-name-part taxon-name-part-type="species" reg="atomus">atomus</tp:taxon-name-part> <tp:taxon-name-part taxon-name-part-type="infraspecific-rank">var.</tp:taxon-name-part> <tp:taxon-name-part taxon-name-part-type="variety" reg="atomus">atomus</tp:taxon-name-part></tp:taxon-name>
              </td><td rowspan="1" colspan="1">+</td><td rowspan="1" colspan="1">+</td><td rowspan="1" colspan="1">+</td><td rowspan="1" colspan="1">+</td></tr><tr><td rowspan="1" colspan="1">
                <tp:taxon-name><tp:taxon-name-part taxon-name-part-type="genus" reg="Cyclotella">Cyclotella</tp:taxon-name-part> <tp:taxon-name-part taxon-name-part-type="species" reg="atomus">atomus</tp:taxon-name-part> <tp:taxon-name-part taxon-name-part-type="infraspecific-rank">var.</tp:taxon-name-part> <tp:taxon-name-part taxon-name-part-type="variety" reg="gracilis">gracilis</tp:taxon-name-part></tp:taxon-name>
              </td><td rowspan="1" colspan="1">+</td><td rowspan="1" colspan="1">+</td><td rowspan="1" colspan="1"/><td rowspan="1" colspan="1">+</td></tr><tr><td rowspan="1" colspan="1">
                <italic><tp:taxon-name><tp:taxon-name-part taxon-name-part-type="genus" reg="Cyclotella">Cyclotella</tp:taxon-name-part> <tp:taxon-name-part taxon-name-part-type="species" reg="choctawhatcheeana">choctawhatcheeana</tp:taxon-name-part></tp:taxon-name></italic>
              </td><td rowspan="1" colspan="1"/><td rowspan="1" colspan="1">+</td><td rowspan="1" colspan="1">+</td><td rowspan="1" colspan="1">+</td></tr><tr><td rowspan="1" colspan="1">
                <italic><tp:taxon-name><tp:taxon-name-part taxon-name-part-type="genus" reg="Cyclotella">Cyclotella</tp:taxon-name-part> <tp:taxon-name-part taxon-name-part-type="species" reg="cryptica">cryptica</tp:taxon-name-part></tp:taxon-name></italic>
              </td><td rowspan="1" colspan="1"/><td rowspan="1" colspan="1"/><td rowspan="1" colspan="1"/><td rowspan="1" colspan="1">+</td></tr><tr><td rowspan="1" colspan="1">
                <italic><tp:taxon-name><tp:taxon-name-part taxon-name-part-type="genus" reg="Cyclotella">Cyclotella</tp:taxon-name-part> <tp:taxon-name-part taxon-name-part-type="species" reg="marina">marina</tp:taxon-name-part></tp:taxon-name></italic>
              </td><td rowspan="1" colspan="1">+</td><td rowspan="1" colspan="1">+</td><td rowspan="1" colspan="1"/><td rowspan="1" colspan="1">+</td></tr><tr><td rowspan="1" colspan="1">
                <italic><tp:taxon-name><tp:taxon-name-part taxon-name-part-type="genus" reg="Cyclotella">Cyclotella</tp:taxon-name-part> <tp:taxon-name-part taxon-name-part-type="species" reg="meduanae">meduanae</tp:taxon-name-part></tp:taxon-name></italic>
              </td><td rowspan="1" colspan="1"/><td rowspan="1" colspan="1">+</td><td rowspan="1" colspan="1">+</td><td rowspan="1" colspan="1">+</td></tr><tr><td rowspan="1" colspan="1">
                <italic><tp:taxon-name><tp:taxon-name-part taxon-name-part-type="genus" reg="Cyclotella">Cyclotella</tp:taxon-name-part> <tp:taxon-name-part taxon-name-part-type="species" reg="meneghiniana">meneghiniana</tp:taxon-name-part></tp:taxon-name></italic>
              </td><td rowspan="1" colspan="1">+</td><td rowspan="1" colspan="1">+</td><td rowspan="1" colspan="1">+</td><td rowspan="1" colspan="1">+</td></tr><tr><td rowspan="1" colspan="1">
                <italic><tp:taxon-name><tp:taxon-name-part taxon-name-part-type="genus" reg="Melosira">Melosira</tp:taxon-name-part> <tp:taxon-name-part taxon-name-part-type="species" reg="subglobosa">subglobosa</tp:taxon-name-part></tp:taxon-name></italic>
              </td><td rowspan="1" colspan="1"/><td rowspan="1" colspan="1">+</td><td rowspan="1" colspan="1">+*</td><td rowspan="1" colspan="1"/></tr><tr><td rowspan="1" colspan="1">
                <italic><tp:taxon-name><tp:taxon-name-part taxon-name-part-type="genus" reg="Melosira">Melosira</tp:taxon-name-part> <tp:taxon-name-part taxon-name-part-type="species" reg="varians">varians</tp:taxon-name-part></tp:taxon-name></italic>
              </td><td rowspan="1" colspan="1"/><td rowspan="1" colspan="1"/><td rowspan="1" colspan="1">+</td><td rowspan="1" colspan="1"/></tr><tr><td rowspan="1" colspan="1">
                <italic><tp:taxon-name><tp:taxon-name-part taxon-name-part-type="genus" reg="Minidiscus">Minidiscus</tp:taxon-name-part> <tp:taxon-name-part taxon-name-part-type="species" reg="proschkinae">proschkinae</tp:taxon-name-part></tp:taxon-name></italic>
              </td><td rowspan="1" colspan="1"/><td rowspan="1" colspan="1">+</td><td rowspan="1" colspan="1"/><td rowspan="1" colspan="1">+</td></tr><tr><td rowspan="1" colspan="1">
                <italic><tp:taxon-name><tp:taxon-name-part taxon-name-part-type="genus" reg="Pleurosira">Pleurosira</tp:taxon-name-part> <tp:taxon-name-part taxon-name-part-type="species" reg="laevis">laevis</tp:taxon-name-part></tp:taxon-name></italic>
              </td><td rowspan="1" colspan="1"/><td rowspan="1" colspan="1">+</td><td rowspan="1" colspan="1"/><td rowspan="1" colspan="1">+</td></tr><tr><td rowspan="1" colspan="1">
                <italic><tp:taxon-name><tp:taxon-name-part taxon-name-part-type="genus" reg="Skeletonema">Skeletonema</tp:taxon-name-part> <tp:taxon-name-part taxon-name-part-type="species" reg="subsalsum">subsalsum</tp:taxon-name-part></tp:taxon-name></italic>
              </td><td rowspan="1" colspan="1"/><td rowspan="1" colspan="1">+</td><td rowspan="1" colspan="1">+</td><td rowspan="1" colspan="1"/></tr><tr><td rowspan="1" colspan="1">
                <italic><tp:taxon-name><tp:taxon-name-part taxon-name-part-type="genus" reg="Stephanodiscus">Stephanodiscus</tp:taxon-name-part> <tp:taxon-name-part taxon-name-part-type="species" reg="hantzschii">hantzschii</tp:taxon-name-part></tp:taxon-name></italic>
              </td><td rowspan="1" colspan="1">+</td><td rowspan="1" colspan="1">+</td><td rowspan="1" colspan="1">+</td><td rowspan="1" colspan="1">+</td></tr><tr><td rowspan="1" colspan="1">
                <italic><tp:taxon-name><tp:taxon-name-part taxon-name-part-type="genus" reg="Stephanodiscus">Stephanodiscus</tp:taxon-name-part> <tp:taxon-name-part taxon-name-part-type="species" reg="makarovae">makarovae</tp:taxon-name-part></tp:taxon-name></italic>
              </td><td rowspan="1" colspan="1"/><td rowspan="1" colspan="1"/><td rowspan="1" colspan="1"/><td rowspan="1" colspan="1">+</td></tr><tr><td rowspan="1" colspan="1">
                <italic><tp:taxon-name><tp:taxon-name-part taxon-name-part-type="genus" reg="Stephanodiscus">Stephanodiscus</tp:taxon-name-part> <tp:taxon-name-part taxon-name-part-type="species" reg="minutulus">minutulus</tp:taxon-name-part></tp:taxon-name></italic>
              </td><td rowspan="1" colspan="1"/><td rowspan="1" colspan="1">+</td><td rowspan="1" colspan="1">+</td><td rowspan="1" colspan="1">+</td></tr><tr><td rowspan="1" colspan="1">
                <italic><tp:taxon-name><tp:taxon-name-part taxon-name-part-type="genus" reg="Thalassiosira">Thalassiosira</tp:taxon-name-part> <tp:taxon-name-part taxon-name-part-type="species" reg="faurii">faurii</tp:taxon-name-part></tp:taxon-name></italic>
              </td><td rowspan="1" colspan="1"/><td rowspan="1" colspan="1">+</td><td rowspan="1" colspan="1">+</td><td rowspan="1" colspan="1"/></tr><tr><td rowspan="1" colspan="1">
                <italic><tp:taxon-name><tp:taxon-name-part taxon-name-part-type="genus" reg="Thalassiosira">Thalassiosira</tp:taxon-name-part> <tp:taxon-name-part taxon-name-part-type="species" reg="incerta">incerta</tp:taxon-name-part></tp:taxon-name></italic>
              </td><td rowspan="1" colspan="1">+</td><td rowspan="1" colspan="1">+</td><td rowspan="1" colspan="1">+</td><td rowspan="1" colspan="1"/></tr><tr><td rowspan="1" colspan="1">Taxa (number)</td><td rowspan="1" colspan="1">10</td><td rowspan="1" colspan="1">21</td><td rowspan="1" colspan="1">15</td><td rowspan="1" colspan="1">16</td></tr></tbody></table><table-wrap-foot><fn><p>* in the publication of sampling research from 2013 (<xref ref-type="bibr" rid="B40">Genkal and Bilous 2015</xref>), this species was identified as <italic><tp:taxon-name><tp:taxon-name-part taxon-name-part-type="genus" reg="Melosira">Melosira</tp:taxon-name-part> <tp:taxon-name-part taxon-name-part-type="species" reg="nummuloides">nummuloides</tp:taxon-name-part></tp:taxon-name></italic> C. Agardh, however, <xref ref-type="bibr" rid="B62">Houk et al. (2017)</xref> provided evidence that the correct species name should be <italic><tp:taxon-name><tp:taxon-name-part taxon-name-part-type="genus" reg="Melosira">Melosira</tp:taxon-name-part> <tp:taxon-name-part taxon-name-part-type="species" reg="subglobosa">subglobosa</tp:taxon-name-part></tp:taxon-name></italic>.</p></fn></table-wrap-foot></table-wrap></tp:treatment-sec><ref-list><ref id="B83"><mixed-citation xmlns:xlink="http://www.w3.org/1999/xlink" xlink:type="simple"><person-group><name name-style="western"><surname>Liu</surname><given-names>MS</given-names></name><name name-style="western"><surname>Hellebust</surname><given-names>JA</given-names></name></person-group> (<year>1976</year>) <article-title>Effects of salinity changes on growth and metabolism of the marine centric diatom <italic><tp:taxon-name><tp:taxon-name-part taxon-name-part-type="genus">Cyclotella</tp:taxon-name-part> <tp:taxon-name-part taxon-name-part-type="species">cryptica</tp:taxon-name-part></tp:taxon-name></italic>.</article-title><source>Canadian Journal of Botany</source><volume>54</volume>(<issue>9</issue>): <fpage>930</fpage>–<lpage>937</lpage>. <ext-link xlink:type="simple" ext-link-type="doi" xlink:href="10.1139/b76-097">https://doi.org/10.1139/b76-097</ext-link></mixed-citation></ref><ref id="B86"><mixed-citation xmlns:xlink="http://www.w3.org/1999/xlink" xlink:type="simple"><person-group><name name-style="western"><surname>Makarewicz</surname><given-names>JC</given-names></name></person-group> (<year>1987</year>) <article-title>Phytoplankton composition, abundance, and distribution: Nearshore Lake Ontario and Oswego River and Harbor.</article-title><source>Journal of Great Lakes Research</source><volume>13</volume>(<issue>1</issue>): <fpage>56</fpage>–<lpage>64</lpage>. <ext-link xlink:type="simple" ext-link-type="doi" xlink:href="10.1016/S0380-1330(87)71627-X">https://doi.org/10.1016/S0380-1330(87)71627-X</ext-link></mixed-citation></ref><ref id="B92"><mixed-citation xmlns:xlink="http://www.w3.org/1999/xlink" xlink:type="simple"><person-group><name name-style="western"><surname>Mills</surname><given-names>EL</given-names></name><name name-style="western"><surname>Leach</surname><given-names>JH</given-names></name><name name-style="western"><surname>Carlton</surname><given-names>JT</given-names></name><name name-style="western"><surname>Secor</surname><given-names>CL</given-names></name></person-group> (<year>1993</year>) <article-title>Exotic species in the Great Lakes: A history of biotic crises and anthropogenic introductions.</article-title><source>Journal of Great Lakes Research</source><volume>19</volume>(<issue>1</issue>): <fpage>1</fpage>–<lpage>54</lpage>. <ext-link xlink:type="simple" ext-link-type="doi" xlink:href="10.1016/S0380-1330(93)71197-1">https://doi.org/10.1016/S0380-1330(93)71197-1</ext-link></mixed-citation></ref><ref id="B6"><mixed-citation xmlns:xlink="http://www.w3.org/1999/xlink" xlink:type="simple"><person-group><name name-style="western"><surname>Barinova</surname><given-names>SS</given-names></name><name name-style="western"><surname>Bilous</surname><given-names>OP</given-names></name><name name-style="western"><surname>Tsarenko</surname><given-names>PM</given-names></name></person-group> (<year>2019</year>) <source>Algal indication of water bodies in Ukraine: methods and perspectives.</source><publisher-name>University of Haifa Publisher</publisher-name>, <publisher-loc>Haifa, Kyiv</publisher-loc>, <size units="page">367 pp</size>.</mixed-citation></ref><ref id="B99"><mixed-citation xmlns:xlink="http://www.w3.org/1999/xlink" xlink:type="simple"><person-group><name name-style="western"><surname>Oliveira</surname><given-names>L</given-names></name><name name-style="western"><surname>Antia</surname><given-names>NJ</given-names></name></person-group> (<year>1984</year>) <article-title>Evidence of nickel ion requirement for autotrophic growth of a marine diatom <italic><tp:taxon-name><tp:taxon-name-part taxon-name-part-type="genus">Cyclotella</tp:taxon-name-part> <tp:taxon-name-part taxon-name-part-type="species">cryptica</tp:taxon-name-part></tp:taxon-name></italic> with urea serving as nitrogen source.</article-title><source>British Phycological Journal</source><volume>19</volume>(<issue>2</issue>): <fpage>125</fpage>–<lpage>134</lpage>. <ext-link xlink:type="simple" ext-link-type="doi" xlink:href="10.1080/00071618400650131">https://doi.org/10.1080/00071618400650131</ext-link></mixed-citation></ref><ref id="B109"><mixed-citation xmlns:xlink="http://www.w3.org/1999/xlink" xlink:type="simple"><person-group><name name-style="western"><surname>Saros</surname><given-names>JE</given-names></name><name name-style="western"><surname>Fritz</surname><given-names>SC</given-names></name></person-group> (<year>2000</year>) <article-title>Nutrients as a link between ionic concentration/composition and diatom distributions in saline lakes.</article-title><source>Journal of Paleolimnology</source><volume>23</volume>(<issue>4</issue>): <fpage>449</fpage>–<lpage>453</lpage>. <ext-link xlink:type="simple" ext-link-type="doi" xlink:href="10.1023/A:1008186431492">https://doi.org/10.1023/A:1008186431492</ext-link></mixed-citation></ref><ref id="B40"><mixed-citation xmlns:xlink="http://www.w3.org/1999/xlink" xlink:type="simple"><person-group><name name-style="western"><surname>Genkal</surname><given-names>SI</given-names></name><name name-style="western"><surname>Bilous</surname><given-names>OP</given-names></name></person-group> (<year>2015</year>) <article-title>Centric Diatoms (<tp:taxon-name>Centrophyceae</tp:taxon-name>) of the Lower Portion of the Southern Bug River (Ukraine).</article-title><source>International Journal on <tp:taxon-name><tp:taxon-name-part taxon-name-part-type="above-genus">Algae</tp:taxon-name-part></tp:taxon-name></source><volume>17</volume>(<issue>4</issue>): <fpage>339</fpage>–<lpage>350</lpage>. <ext-link xlink:type="simple" ext-link-type="doi" xlink:href="10.1615/InterJAlgae.v17.i4.20">https://doi.org/10.1615/InterJAlgae.v17.i4.20</ext-link></mixed-citation></ref><ref id="B62"><mixed-citation xmlns:xlink="http://www.w3.org/1999/xlink" xlink:type="simple"><person-group><name name-style="western"><surname>Houk</surname><given-names>V</given-names></name><name name-style="western"><surname>Klee</surname><given-names>R</given-names></name><name name-style="western"><surname>Tanaka</surname><given-names>H</given-names></name></person-group> (<year>2017</year>) Atlas of freshwater centric diatoms with a brief key and descriptions, Second emended edition of Part I and II. <tp:taxon-name><tp:taxon-name-part taxon-name-part-type="genus">Melosiraceae</tp:taxon-name-part></tp:taxon-name>, <tp:taxon-name><tp:taxon-name-part taxon-name-part-type="family">Orthoseiraceae</tp:taxon-name-part></tp:taxon-name>, <tp:taxon-name><tp:taxon-name-part taxon-name-part-type="family">Paraliaceae</tp:taxon-name-part></tp:taxon-name> and <tp:taxon-name><tp:taxon-name-part taxon-name-part-type="genus">Aulacoseiraceae</tp:taxon-name-part></tp:taxon-name>. Fottea 17(Suppl.): 1–616.</mixed-citation></ref><ref id="B48"><mixed-citation xmlns:xlink="http://www.w3.org/1999/xlink" xlink:type="simple"><person-group><name name-style="western"><surname>Guiry</surname><given-names>MD</given-names></name><name name-style="western"><surname>Guiry</surname><given-names>GM</given-names></name></person-group> (<year>2021</year>) AlgaeBase. World-wide electronic publication, National University of Ireland, Galway. <ext-link xlink:type="simple" ext-link-type="uri" xlink:href="https://www.algaebase.org">https://www.algaebase.org</ext-link> [accessed 30.01.2021]</mixed-citation></ref></ref-list></tp:taxon-treatment>
